# Supplementary material for: METTL14‐mediated m6A modification of ZFP14 inhibits clear cell renal cell carcinoma progression via promoting STAT3 ubiquitination
Source: Clin Transl Med. 2025 Feb 12;15(2):e70232. doi: 10.1002/ctm2.70232 (PMC11815563; doi:10.1002/ctm2.70232)
Supplement: Supplementary file 1 — Supporting information [file CTM2-15-e70232-s003.xlsx]

## Sheet: Sheet1
chr	chromStart	chromEnd	name	score	strand	thickStart	thickEnd	itemRgb	blockCount	blockSizes	blockStarts	lg.p	lg.fdr	fold_enrchment	diff.lg.fdr	diff.lg.p	diff.log2.fc	Name	Description
chr19	36827968	36828208	ENSG00000142065.9	1.9e-05	-	36827968	36828208	0	1	240,	0	-4.71	-3.82	4.58	-1.92	-3.27	4.36	--	sp|Q9HCL3|ZFP14_HUMAN Zinc finger protein 14 homolog OS=Homo sapiens GN=ZFP14 PE=2 SV=2//1.23941e-94
chr21	34860586	34861037	ENSG00000177692.7	9.3e-05	-	34860586	34861037	0	1	451,	0	-4.03	-3.18	14.3	-1.42	-2.6	4.35	--	sp|Q9NX36|DJC28_HUMAN DnaJ homolog subfamily C member 28 OS=Homo sapiens GN=DNAJC28 PE=1 SV=2//0
chr2	242743027	242743593	ENSG00000154252.11	4.7e-10	+	242743027	242743593	0	1	566,	0	-9.33	-8.28	33.8	-1.34	-2.48	3.63	--	sp|Q9H3Q3|G3ST2_HUMAN Galactose-3-O-sulfotransferase 2 OS=Homo sapiens GN=GAL3ST2 PE=1 SV=2//0
chr12	106460441	106460981	ENSG00000074590.9	1.1e-06	-	106460441	106460981	0	1	540,	0	-5.95	-5	9.28	-1.85	-3.18	3.46	--	sp|O60285|NUAK1_HUMAN NUAK family SNF1-like kinase 1 OS=Homo sapiens GN=NUAK1 PE=1 SV=1//0
chr9	37086690	37087230	ENSG00000233137.2	2.5e-20	+	37086690	37087230	0	1	540,	0	-19.6	-18.4	9.05	-2.87	-4.58	3.02	--	sp|P0CF75|EBLN1_HUMAN Endogenous Bornavirus-like nucleoprotein 1 OS=Homo sapiens GN=EBLN1 PE=2 SV=2//2.66844e-17
chr4	146058917	146059667	ENSG00000164164.11	1.5e-09	-	146058917	146059667	0	1	750,	0	-8.82	-7.78	32.1	-1.59	-2.83	2.79	--	sp|Q01804|OTUD4_HUMAN OTU domain-containing protein 4 OS=Homo sapiens GN=OTUD4 PE=1 SV=4//0
chr5	71492189	71492400	ENSG00000131711.10	3.5e-07	+	71492189	71492400	0	1	211,	0	-6.45	-5.48	4.56	-1.4	-2.57	2.79	--	sp|P46821|MAP1B_HUMAN Microtubule-associated protein 1B OS=Homo sapiens GN=MAP1B PE=1 SV=2//0
chr12	90103539	90103956	ENSG00000271614.1	2e-19	+	90103539	90103956	0	1	417,	0	-18.7	-17.5	12.9	-2.62	-4.24	2.75	--	sp|Q86U02|CN165_HUMAN Putative uncharacterized protein encoded by LINC00596 OS=Homo sapiens GN=LINC00596 PE=5 SV=1//3.41561e-18
chr1	90459180	90459527	ENSG00000228175.2	1.6e-11	-	90459180	90459527	0	1	347,	0	-10.8	-9.66	4.95	-2.87	-4.58	2.68	--	sp|Q9NWZ8|GEMI8_HUMAN Gem-associated protein 8 OS=Homo sapiens GN=GEMIN8 PE=1 SV=1//3.99434e-142
chr1	90459180	90459531	ENSG00000228175.2	5e-11	-	90459180	90459531	0	1	351,	0	-10.3	-9.19	4.64	-2.82	-4.51	2.66	--	sp|Q9NWZ8|GEMI8_HUMAN Gem-associated protein 8 OS=Homo sapiens GN=GEMIN8 PE=1 SV=1//3.99434e-142
chr1	6526151	6526362	ENSG00000171680.16	2.1e-06	-	6526151	6526362	0	1	211,	0	-5.68	-4.74	4.43	-1.34	-2.49	2.65	--	sp|O94827|PKHG5_HUMAN Pleckstrin homology domain-containing family G member 5 OS=Homo sapiens GN=PLEKHG5 PE=1 SV=3//0
chr22	42078610	42084804	ENSG00000100138.9	1.5e-09	-	42078610	42084804	0	3	16,606,7,	0,5115,6187	-8.83	-7.79	22.8	-1.99	-3.37	2.49	--	sp|P55770|NH2L1_RAT NHP2-like protein 1 OS=Rattus norvegicus GN=Nhp2l1 PE=2 SV=4//4.84589e-60
chr15	85144216	85145241	ENSG00000176371.9	2.3e-06	+	85144216	85145241	0	2	203,37,	0,988	-5.63	-4.69	2.89	-1.69	-2.97	2.22	--	sp|Q7Z7L9|ZSCA2_HUMAN Zinc finger and SCAN domain-containing protein 2 OS=Homo sapiens GN=ZSCAN2 PE=2 SV=2//0
chr9	140611129	140611609	ENSG00000181090.13	1.6e-13	+	140611129	140611609	0	1	480,	0	-12.8	-11.6	4.49	-3.11	-4.87	2.15	--	sp|Q9H9B1|EHMT1_HUMAN Histone-lysine N-methyltransferase EHMT1 OS=Homo sapiens GN=EHMT1 PE=1 SV=4//0
chr6	18237562	18244823	ENSG00000124795.10	7.8e-09	-	18237562	18244823	0	2	185,85,	0,7176	-8.11	-7.09	4.43	-2.11	-3.53	2.09	--	sp|P35659|DEK_HUMAN Protein DEK OS=Homo sapiens GN=DEK PE=1 SV=1//1.68544e-140
chr6	43738165	43738353	ENSG00000272114.1	3.9e-10	-	43738165	43738353	0	1	188,	0	-9.41	-8.35	2.75	-2.44	-4	2.09	--	-//-
chr1	87794150	87794360	ENSG00000143013.8	6.3e-11	+	87794150	87794360	0	1	210,	0	-10.2	-9.12	4.13	-1.57	-2.81	2.04	--	sp|P61969|LMO4_MOUSE LIM domain transcription factor LMO4 OS=Mus musculus GN=Lmo4 PE=1 SV=1//6.06205e-107
chr16	1398749	1399020	ENSG00000007516.9	2.8e-05	+	1398749	1399020	0	1	271,	0	-4.55	-3.66	2.83	-1.39	-2.56	1.95	--	sp|O94812|BAIP3_HUMAN BAI1-associated protein 3 OS=Homo sapiens GN=BAIAP3 PE=1 SV=2//0
chr7	72992700	72993001	ENSG00000106638.11	4e-16	-	72992700	72993001	0	1	301,	0	-15.4	-14.2	5.48	-1.78	-3.09	1.92	--	sp|Q9Y4P3|TBL2_HUMAN Transducin beta-like protein 2 OS=Homo sapiens GN=TBL2 PE=1 SV=1//0
chrX	8824733	8824987	ENSG00000231619.1	2.3e-08	-	8824733	8824987	0	1	254,	0	-7.64	-6.63	2.68	-6.23	-8.6	1.83	--	sp|D3ZQX4|APC15_RAT Anaphase-promoting complex subunit 15 OS=Rattus norvegicus GN=Anapc15 PE=3 SV=1//4.77707e-31
chr3	31496936	31497206	ENSG00000227339.1	4.1e-06	+	31496936	31497206	0	1	270,	0	-5.39	-4.46	2.36	-1.92	-3.28	1.8	--	sp|Q9Y2W1|TR150_HUMAN Thyroid hormone receptor-associated protein 3 OS=Homo sapiens GN=THRAP3 PE=1 SV=2//5.89732e-06
chr1	167384813	167385353	ENSG00000143190.17	2.5e-28	+	167384813	167385353	0	1	540,	0	-27.6	-26.2	6.99	-1.76	-3.07	1.76	--	sp|P14859|PO2F1_HUMAN POU domain, class 2, transcription factor 1 OS=Homo sapiens GN=POU2F1 PE=1 SV=2//3.52729e-46
chr22	24810574	24829261	ENSG00000258555.2	3.4e-07	+	24810574	24829261	0	2	138,163,	0,18524	-6.47	-5.5	3.01	-1.48	-2.69	1.74	--	sp|Q69YQ0|CYTSA_HUMAN Cytospin-A OS=Homo sapiens GN=SPECC1L PE=1 SV=2//7.07157e-125
chr19	45165574	45170375	ENSG00000186567.8	4e-09	+	45165574	45170375	0	2	91,149,	0,4652	-8.4	-7.37	2.31	-2.74	-4.41	1.72	--	sp|Q7Z692|CEA19_HUMAN Carcinoembryonic antigen-related cell adhesion molecule 19 OS=Homo sapiens GN=CEACAM19 PE=1 SV=2//3.60243e-43
chr9	123666649	123667310	ENSG00000056558.6	3.2e-18	-	123666649	123667310	0	1	661,	0	-17.5	-16.3	5.65	-2.65	-4.28	1.69	--	sp|Q13077|TRAF1_HUMAN TNF receptor-associated factor 1 OS=Homo sapiens GN=TRAF1 PE=1 SV=1//0
chr3	185209088	185209449	ENSG00000163900.6	5e-27	-	185209088	185209449	0	1	361,	0	-26.3	-24.9	5.84	-2.44	-3.99	1.68	--	sp|Q96HV5|TM41A_HUMAN Transmembrane protein 41A OS=Homo sapiens GN=TMEM41A PE=1 SV=1//3.81859e-12
chr10	70520805	70525710	ENSG00000060339.9	1.9e-09	+	70520805	70525710	0	2	144,66,	0,4839	-8.72	-7.68	3.01	-1.37	-2.52	1.67	--	sp|Q8IX12|CCAR1_HUMAN Cell division cycle and apoptosis regulator protein 1 OS=Homo sapiens GN=CCAR1 PE=1 SV=2//1.89964e-17
chr20	6195555	6195674	ENSG00000234241.1	0.00036	+	6195555	6195674	0	1	119,	0	-3.44	-2.62	1.75	-1.37	-2.53	1.67	--	sp|Q7TMK9|HNRPQ_MOUSE Heterogeneous nuclear ribonucleoprotein Q OS=Mus musculus GN=Syncrip PE=1 SV=2//3.08371e-93
chr18	48513001	48513479	ENSG00000141642.4	1e-26	+	48513001	48513479	0	1	478,	0	-26	-24.7	8.75	-2.08	-3.49	1.65	--	sp|Q9H777|RNZ1_HUMAN Zinc phosphodiesterase ELAC protein 1 OS=Homo sapiens GN=ELAC1 PE=1 SV=2//0
chr19	8439256	8439464	ENSG00000269386.1	1.3e-09	-	8439256	8439464	0	1	208,	0	-8.9	-7.85	4.59	-1.34	-2.49	1.65	--	sp|O14628|ZN195_HUMAN Zinc finger protein 195 OS=Homo sapiens GN=ZNF195 PE=1 SV=2//1.05511e-10
chr1	43918020	43918201	ENSG00000198198.9	5.5e-05	+	43918020	43918201	0	1	181,	0	-4.26	-3.39	2.19	-1.62	-2.87	1.64	--	sp|Q5T011|SZT2_HUMAN Protein SZT2 OS=Homo sapiens GN=SZT2 PE=1 SV=3//0
chr17	44101564	44101774	ENSG00000186868.11	6.6e-05	+	44101564	44101774	0	1	210,	0	-4.18	-3.32	2.33	-1.47	-2.66	1.64	--	sp|Q5YCW1|TAU_PANTR Microtubule-associated protein tau OS=Pan troglodytes GN=MAPT PE=3 SV=4//0
chr1	43918022	43918202	ENSG00000178922.12	7.9e-05	-	43918022	43918202	0	1	180,	0	-4.1	-3.24	2.29	-1.58	-2.82	1.62	--	sp|Q5T013|HYI_HUMAN Putative hydroxypyruvate isomerase OS=Homo sapiens GN=HYI PE=1 SV=2//2.19039e-12
chr19	45898687	45898868	ENSG00000104881.10	1.7e-08	-	45898687	45898868	0	1	181,	0	-7.78	-6.77	3.84	-1.51	-2.72	1.61	--	sp|Q8WUF5|IASPP_HUMAN RelA-associated inhibitor OS=Homo sapiens GN=PPP1R13L PE=1 SV=4//0
chr11	57479515	57479693	ENSG00000156603.10	3e-06	-	57479515	57479693	0	1	178,	0	-5.53	-4.6	1.96	-1.9	-3.25	1.59	--	sp|A0JLT2|MED19_HUMAN Mediator of RNA polymerase II transcription subunit 19 OS=Homo sapiens GN=MED19 PE=1 SV=2//1.47467e-88
chr3	64501602	64501902	ENSG00000163638.9	5e-37	-	64501602	64501902	0	1	300,	0	-36.3	-34.8	6.16	-2.65	-4.27	1.58	--	sp|Q9P2N4|ATS9_HUMAN A disintegrin and metalloproteinase with thrombospondin motifs 9 OS=Homo sapiens GN=ADAMTS9 PE=1 SV=4//0
chr19	50104759	50105029	ENSG00000126464.9	2.5e-11	+	50104759	50105029	0	1	270,	0	-10.6	-9.5	3.69	-1.48	-2.68	1.57	--	sp|Q9ULL5|PRR12_HUMAN Proline-rich protein 12 OS=Homo sapiens GN=PRR12 PE=1 SV=2//0
chr22	32287103	32287305	ENSG00000227813.1	0.00011	-	32287103	32287305	0	1	202,	0	-3.95	-3.09	1.77	-1.87	-3.21	1.55	--	sp|Q9JIX0|ENY2_MOUSE Transcription and mRNA export factor ENY2 OS=Mus musculus GN=Eny2 PE=3 SV=1//1.0903e-18
chr2	190530160	190531048	ENSG00000138381.5	1e-20	+	190530160	190531048	0	2	17,282,	0,606	-20	-18.7	4.44	-1.66	-2.93	1.54	--	sp|Q9NWL6|ASND1_HUMAN Asparagine synthetase domain-containing protein 1 OS=Homo sapiens GN=ASNSD1 PE=2 SV=2//0
chr19	13205578	13205937	ENSG00000008441.12	5e-24	+	13205578	13205937	0	1	359,	0	-23.3	-22	6.84	-1.57	-2.8	1.54	--	sp|Q14938|NFIX_HUMAN Nuclear factor 1 X-type OS=Homo sapiens GN=NFIX PE=1 SV=2//0
chr1	168054595	168056893	ENSG00000143147.10	1.3e-30	-	168054595	168056893	0	2	439,71,	0,2227	-29.9	-28.6	11.7	-1.88	-3.23	1.52	--	sp|Q8N6U8|GP161_HUMAN G-protein coupled receptor 161 OS=Homo sapiens GN=GPR161 PE=2 SV=1//0
chr6	51274878	51275103	ENSG00000232702.2	1.6e-27	-	51274878	51275103	0	1	225,	0	-26.8	-25.5	9.38	-3.56	-5.43	1.51	--	sp|Q15007|FL2D_HUMAN Pre-mRNA-splicing regulator WTAP OS=Homo sapiens GN=WTAP PE=1 SV=2//5.80759e-70
chr17	60023531	60024298	ENSG00000108510.5	1.6e-13	-	60023531	60024298	0	2	430,21,	0,746	-12.8	-11.6	4.22	-1.71	-3	1.5	--	sp|Q9UHV7|MED13_HUMAN Mediator of RNA polymerase II transcription subunit 13 OS=Homo sapiens GN=MED13 PE=1 SV=3//0
chr2	38978215	38978576	ENSG00000115875.14	0.00019	-	38978215	38978576	0	2	65,206,	0,155	-3.73	-2.89	2.53	-1.36	-2.52	1.49	--	sp|Q3T106|SRSF7_BOVIN Serine/arginine-rich splicing factor 7 OS=Bos taurus GN=SRSF7 PE=2 SV=1//5.39255e-57
chr4	69202825	69203155	ENSG00000083896.8	3.5e-08	-	69202825	69203155	0	1	330,	0	-7.45	-6.45	2.87	-1.62	-2.87	1.49	--	sp|Q96MU7|YTDC1_HUMAN YTH domain-containing protein 1 OS=Homo sapiens GN=YTHDC1 PE=1 SV=3//3.5368e-101
chr6	155153187	155153756	ENSG00000213079.5	7.9e-26	+	155153187	155153756	0	1	569,	0	-25.1	-23.8	7.69	-2.45	-4.02	1.49	--	sp|Q9UPN6|SCAF8_HUMAN Protein SCAF8 OS=Homo sapiens GN=SCAF8 PE=1 SV=1//5.53997e-165
chr11	35684891	35685281	ENSG00000166326.5	5e-30	+	35684891	35685281	0	1	390,	0	-29.3	-28	4.64	-3.06	-4.82	1.49	--	sp|Q96DX7|TRI44_HUMAN Tripartite motif-containing protein 44 OS=Homo sapiens GN=TRIM44 PE=1 SV=1//4.13665e-43
chr5	6753139	6755482	ENSG00000112941.8	2.5e-20	+	6753139	6755482	0	2	11,619,	0,1724	-19.6	-18.4	5.91	-2.7	-4.36	1.44	--	sp|Q5XG87|PAPD7_HUMAN Non-canonical poly(A) RNA polymerase PAPD7 OS=Homo sapiens GN=PAPD7 PE=1 SV=3//0
chr21	45880498	45880857	ENSG00000269430.1	2e-16	+	45880498	45880857	0	1	359,	0	-15.7	-14.5	3.24	-2.39	-3.92	1.43	--	-//-
chr11	82783646	82808238	ENSG00000255503.1	3.2e-08	-	82783646	82808238	0	3	92,79,62,	0,23464,24530	-7.49	-6.49	2.43	-1.31	-2.45	1.42	--	-//-
chr22	26848824	26849364	ENSG00000100099.16	3.2e-23	-	26848824	26849364	0	1	540,	0	-22.5	-21.3	4.69	-4.01	-5.97	1.41	--	sp|Q9NQG7|HPS4_HUMAN Hermansky-Pudlak syndrome 4 protein OS=Homo sapiens GN=HPS4 PE=1 SV=2//6.70015e-136
chr1	150969592	150969833	ENSG00000143409.11	2.3e-06	-	150969592	150969833	0	1	241,	0	-5.64	-4.7	2.01	-1.72	-3.02	1.39	--	sp|Q8N5J2|FA63A_HUMAN Protein FAM63A OS=Homo sapiens GN=FAM63A PE=1 SV=2//0
chr12	125398937	125399567	ENSG00000150991.10	2.5e-21	-	125398937	125399567	0	1	630,	0	-20.6	-19.4	2.89	-3.2	-5	1.39	--	sp|Q63429|UBC_RAT Polyubiquitin-C OS=Rattus norvegicus GN=Ubc PE=1 SV=1//0
chrX	64749494	64749734	ENSG00000001497.12	5.2e-09	-	64749494	64749734	0	1	240,	0	-8.28	-7.26	2.53	-1.56	-2.79	1.38	--	sp|Q9Y4W2|LAS1L_HUMAN Ribosomal biogenesis protein LAS1L OS=Homo sapiens GN=LAS1L PE=1 SV=2//8.43487e-111
chr2	88874210	88874802	ENSG00000225420.1	3.2e-12	+	88874210	88874802	0	1	592,	0	-11.5	-10.4	7.7	-1.37	-2.53	1.37	--	sp|Q9NZJ5|E2AK3_HUMAN Eukaryotic translation initiation factor 2-alpha kinase 3 OS=Homo sapiens GN=EIF2AK3 PE=1 SV=3//3.27791e-168
chr3	47452122	47452332	ENSG00000076201.10	0.00011	+	47452122	47452332	0	1	210,	0	-3.94	-3.08	1.75	-1.58	-2.82	1.37	--	sp|Q9H3S7|PTN23_HUMAN Tyrosine-protein phosphatase non-receptor type 23 OS=Homo sapiens GN=PTPN23 PE=1 SV=1//6.45222e-13
chr8	6302778	6303137	ENSG00000147316.8	1.3e-17	+	6302778	6303137	0	1	359,	0	-16.9	-15.7	4.17	-1.64	-2.9	1.37	--	sp|Q8NEM0|MCPH1_HUMAN Microcephalin OS=Homo sapiens GN=MCPH1 PE=1 SV=3//0
chr14	50087562	50087998	ENSG00000258377.1	2e-11	-	50087562	50087998	0	2	204,35,	0,401	-10.7	-9.64	2.92	-1.45	-2.64	1.37	--	sp|Q10469|MGAT2_HUMAN Alpha-1,6-mannosyl-glycoprotein 2-beta-N-acetylglucosaminyltransferase OS=Homo sapiens GN=MGAT2 PE=1 SV=1//0
chr18	12344079	12344319	ENSG00000176014.8	7.1e-07	+	12344079	12344319	0	1	240,	0	-6.15	-5.19	2.18	-1.64	-2.9	1.37	--	sp|Q9BUF5|TBB6_HUMAN Tubulin beta-6 chain OS=Homo sapiens GN=TUBB6 PE=1 SV=1//0
chr17	27893410	27894330	ENSG00000167543.11	6.3e-26	+	27893410	27894330	0	2	196,133,	0,787	-25.2	-23.9	5.57	-1.82	-3.14	1.35	--	sp|Q8NBR0|P5I13_HUMAN Tumor protein p53-inducible protein 13 OS=Homo sapiens GN=TP53I13 PE=2 SV=1//4.83098e-20
chr1	169074994	169075770	ENSG00000143153.8	2.5e-20	+	169074994	169075770	0	2	59,210,	0,566	-19.6	-18.4	11.8	-2.74	-4.41	1.34	--	sp|P05026|AT1B1_HUMAN Sodium/potassium-transporting ATPase subunit beta-1 OS=Homo sapiens GN=ATP1B1 PE=1 SV=1//0
chr5	159519631	159520292	ENSG00000170234.8	5e-12	-	159519631	159520292	0	1	661,	0	-11.3	-10.2	5.45	-1.3	-2.44	1.33	--	sp|Q96N64|PWP2A_HUMAN PWWP domain-containing protein 2A OS=Homo sapiens GN=PWWP2A PE=1 SV=2//0
chr18	12344074	12348280	ENSG00000141385.5	2.3e-05	-	12344074	12348280	0	2	172,9,	0,4197	-4.63	-3.74	1.78	-1.46	-2.65	1.33	--	sp|Q2KJI7|AFG32_BOVIN AFG3-like protein 2 OS=Bos taurus GN=AFG3L2 PE=2 SV=1//1.51879e-27
chr15	93254976	93255393	ENSG00000253954.2	3.2e-19	+	93254976	93255393	0	1	417,	0	-18.5	-17.3	2.23	-6.92	-9.4	1.32	--	sp|P05114|HMGN1_HUMAN Non-histone chromosomal protein HMG-14 OS=Homo sapiens GN=HMGN1 PE=1 SV=3//8.5796e-31
chr18	3249623	3249772	ENSG00000101608.8	0.00028	+	3249623	3249772	0	1	149,	0	-3.56	-2.74	1.4	-2.58	-4.19	1.31	--	sp|Q5RC34|ML12A_PONAB Myosin regulatory light chain 12A OS=Pongo abelii GN=MYL12A PE=2 SV=3//1.17058e-109
chr20	45874789	45875179	ENSG00000101040.15	2.5e-19	-	45874789	45875179	0	1	390,	0	-18.6	-17.4	5.03	-1.34	-2.48	1.31	--	sp|Q9ULU4|PKCB1_HUMAN Protein kinase C-binding protein 1 OS=Homo sapiens GN=ZMYND8 PE=1 SV=2//0
chr4	6302630	6302900	ENSG00000109501.9	5e-17	+	6302630	6302900	0	1	270,	0	-16.3	-15.2	3.02	-2.26	-3.74	1.29	--	sp|O76024|WFS1_HUMAN Wolframin OS=Homo sapiens GN=WFS1 PE=1 SV=2//0
chr7	74173559	74173829	ENSG00000077809.8	6.3e-11	+	74173559	74173829	0	1	270,	0	-10.2	-9.13	2.4	-1.68	-2.96	1.28	--	sp|P78347|GTF2I_HUMAN General transcription factor II-I OS=Homo sapiens GN=GTF2I PE=1 SV=2//0
chr8	105502927	105503588	ENSG00000147650.7	1.6e-12	-	105502927	105503588	0	1	661,	0	-11.8	-10.7	4.39	-1.77	-3.08	1.28	--	sp|Q9Y561|LRP12_HUMAN Low-density lipoprotein receptor-related protein 12 OS=Homo sapiens GN=LRP12 PE=1 SV=1//8.12412e-32
chr17	45177204	45177629	ENSG00000262879.1	2.2e-06	-	45177204	45177629	0	2	410,9,	0,416	-5.66	-4.72	6.75	-1.57	-2.8	1.28	--	sp|A6NMS7|L37A1_HUMAN Leucine-rich repeat-containing protein 37A OS=Homo sapiens GN=LRRC37A PE=2 SV=3//2.0825e-63
chr1	79215625	79215985	ENSG00000235400.1	1.3e-51	+	79215625	79215985	0	1	360,	0	-50.9	-49.4	6.03	-1.95	-3.31	1.27	--	sp|Q13573|SNW1_HUMAN SNW domain-containing protein 1 OS=Homo sapiens GN=SNW1 PE=1 SV=1//0
chr10	5810251	5810401	ENSG00000057608.12	2.5e-08	-	5810251	5810401	0	1	150,	0	-7.61	-6.6	1.81	-1.91	-3.27	1.27	--	sp|Q6Q7J2|GDIB_PIG Rab GDP dissociation inhibitor beta OS=Sus scrofa GN=GDI2 PE=2 SV=1//1.30308e-72
chr15	69110043	69113236	ENSG00000140350.11	7.8e-08	-	69110043	69113236	0	2	11,200,	0,2993	-7.11	-6.12	2.09	-1.4	-2.57	1.27	--	sp|P39687|AN32A_HUMAN Acidic leucine-rich nuclear phosphoprotein 32 family member A OS=Homo sapiens GN=ANP32A PE=1 SV=1//5.69743e-75
chr19	17330038	17330188	ENSG00000053501.8	0.0022	+	17330038	17330188	0	1	150,	0	-2.66	-1.9	1.6	-1.4	-2.57	1.27	--	sp|Q9NZ43|USE1_HUMAN Vesicle transport protein USE1 OS=Homo sapiens GN=USE1 PE=1 SV=2//1.48308e-83
chrX	80370123	80371813	ENSG00000198157.6	4e-21	-	80370123	80371813	0	2	606,111,	0,1579	-20.4	-19.2	3.89	-2.49	-4.06	1.25	--	sp|P82970|HMGN5_HUMAN High mobility group nucleosome-binding domain-containing protein 5 OS=Homo sapiens GN=HMGN5 PE=1 SV=1//9.8967e-43
chr4	103790134	103790553	ENSG00000145354.5	1.6e-20	+	103790134	103790553	0	2	210,61,	0,358	-19.8	-18.6	5.82	-2.58	-4.19	1.24	--	sp|Q8N5K1|CISD2_HUMAN CDGSH iron-sulfur domain-containing protein 2 OS=Homo sapiens GN=CISD2 PE=1 SV=1//6.15751e-70
chr22	50830418	50845177	ENSG00000100239.11	3.2e-19	+	50830418	50845177	0	3	26,243,60,	0,1903,14699	-18.5	-17.3	4.05	-1.4	-2.58	1.24	--	sp|O75170|PP6R2_HUMAN Serine/threonine-protein phosphatase 6 regulatory subunit 2 OS=Homo sapiens GN=PPP6R2 PE=1 SV=2//0
chr16	19516148	19518999	ENSG00000006007.7	7.9e-29	-	19516148	19518999	0	2	306,23,	0,2828	-28.1	-26.7	4.33	-1.38	-2.54	1.22	--	sp|Q9NZC3|GDE1_HUMAN Glycerophosphodiester phosphodiesterase 1 OS=Homo sapiens GN=GDE1 PE=1 SV=1//0
chr5	176943661	176943963	ENSG00000183258.7	2.5e-27	-	176943661	176943963	0	2	256,44,	0,258	-26.6	-25.3	4.04	-1.39	-2.56	1.2	--	sp|Q91VN6|DDX41_MOUSE Probable ATP-dependent RNA helicase DDX41 OS=Mus musculus GN=Ddx41 PE=1 SV=2//2.84543e-21
chr6	170102911	170103380	ENSG00000185127.5	5e-25	+	170102911	170103380	0	1	469,	0	-24.3	-23	5.79	-1.89	-3.23	1.19	--	sp|Q7Z4R8|CF120_HUMAN UPF0669 protein C6orf120 OS=Homo sapiens GN=C6orf120 PE=1 SV=1//2.27713e-109
chr9	130870443	130870714	ENSG00000148339.8	2e-15	+	130870443	130870714	0	1	271,	0	-14.7	-13.5	3.55	-1.35	-2.5	1.17	--	sp|Q6KCM7|SCMC2_HUMAN Calcium-binding mitochondrial carrier protein SCaMC-2 OS=Homo sapiens GN=SLC25A25 PE=1 SV=1//0
chr15	44829314	44843014	ENSG00000104131.8	9.5e-10	+	44829314	44843014	0	3	121,104,134,	0,207,13566	-9.02	-7.97	2.39	-1.45	-2.63	1.17	--	sp|O75822|EIF3J_HUMAN Eukaryotic translation initiation factor 3 subunit J OS=Homo sapiens GN=EIF3J PE=1 SV=2//5.75588e-66
chr15	93255037	93255340	ENSG00000253954.2	6.3e-22	+	93255037	93255340	0	1	303,	0	-21.2	-19.9	2.59	-3.59	-5.47	1.17	--	sp|P05114|HMGN1_HUMAN Non-histone chromosomal protein HMG-14 OS=Homo sapiens GN=HMGN1 PE=1 SV=3//8.5796e-31
chr22	21965273	21976015	ENSG00000185651.10	4e-28	+	21965273	21976015	0	2	59,212,	0,10530	-27.4	-26	3.81	-2.3	-3.8	1.17	--	sp|P68037|UB2L3_MOUSE Ubiquitin-conjugating enzyme E2 L3 OS=Mus musculus GN=Ube2l3 PE=2 SV=1//1.36615e-81
chr2	74596457	74597377	ENSG00000204843.8	6.3e-15	-	74596457	74597377	0	3	161,105,65,	0,634,855	-14.2	-13.1	2.33	-2.74	-4.41	1.16	--	sp|Q14203|DCTN1_HUMAN Dynactin subunit 1 OS=Homo sapiens GN=DCTN1 PE=1 SV=3//3.87272e-16
chr1	16271459	16272331	ENSG00000116809.7	5e-15	-	16271459	16272331	0	2	238,122,	0,750	-14.3	-13.1	3.75	-1.32	-2.46	1.14	--	sp|Q13105|ZBT17_HUMAN Zinc finger and BTB domain-containing protein 17 OS=Homo sapiens GN=ZBTB17 PE=1 SV=3//0
chr2	54885128	54887144	ENSG00000115306.11	6.9e-08	+	54885128	54887144	0	3	55,113,72,	0,1162,1944	-7.16	-6.17	1.97	-1.69	-2.97	1.14	--	sp|Q01082|SPTB2_HUMAN Spectrin beta chain, non-erythrocytic 1 OS=Homo sapiens GN=SPTBN1 PE=1 SV=2//0
chr11	75851781	75852711	ENSG00000198382.4	1.6e-36	+	75851781	75852711	0	1	930,	0	-35.8	-34.4	8.88	-1.8	-3.11	1.13	--	sp|Q9P2Y5|UVRAG_HUMAN UV radiation resistance-associated gene protein OS=Homo sapiens GN=UVRAG PE=1 SV=1//0
chr1	166818538	166819498	ENSG00000143157.7	1.3e-17	+	166818538	166819498	0	1	960,	0	-16.9	-15.7	11.8	-1.6	-2.84	1.12	--	sp|Q9P215|POGK_HUMAN Pogo transposable element with KRAB domain OS=Homo sapiens GN=POGK PE=1 SV=2//0
chr17	79875696	79879109	ENSG00000187531.9	6.3e-13	-	79875696	79879109	0	2	374,15,	0,3398	-12.2	-11.1	3.61	-2.49	-4.06	1.12	--	sp|Q9NRC8|SIR7_HUMAN NAD-dependent protein deacetylase sirtuin-7 OS=Homo sapiens GN=SIRT7 PE=1 SV=1//5.5551e-28
chr8	124265587	124266216	ENSG00000165156.10	2.5e-15	-	124265587	124266216	0	1	629,	0	-14.6	-13.4	4.46	-1.37	-2.53	1.11	--	sp|Q9UKY1|ZHX1_HUMAN Zinc fingers and homeoboxes protein 1 OS=Homo sapiens GN=ZHX1 PE=1 SV=1//0
chr8	30429059	30429179	ENSG00000157110.11	3.6e-05	+	30429059	30429179	0	1	120,	0	-4.44	-3.56	1.45	-1.92	-3.27	1.1	--	sp|Q93062|RBPMS_HUMAN RNA-binding protein with multiple splicing OS=Homo sapiens GN=RBPMS PE=1 SV=1//7.80851e-109
chr11	118917137	118917411	ENSG00000149428.14	4.1e-05	-	118917137	118917411	0	2	42,138,	0,136	-4.39	-3.51	1.76	-1.39	-2.56	1.1	--	sp|Q9Y4L1|HYOU1_HUMAN Hypoxia up-regulated protein 1 OS=Homo sapiens GN=HYOU1 PE=1 SV=1//0
chr12	123351823	123353054	ENSG00000139722.2	1.3e-60	-	123351823	123353054	0	2	331,28,	0,1203	-59.9	-58.3	7.5	-1.57	-2.8	1.1	--	sp|Q9H9H4|VP37B_HUMAN Vacuolar protein sorting-associated protein 37B OS=Homo sapiens GN=VPS37B PE=1 SV=1//3.1996e-104
chr6	17764293	17765162	ENSG00000137177.14	2.5e-31	-	17764293	17765162	0	1	869,	0	-30.6	-29.2	10.1	-1.46	-2.66	1.09	--	sp|Q9H1H9|KI13A_HUMAN Kinesin-like protein KIF13A OS=Homo sapiens GN=KIF13A PE=1 SV=2//0
chr9	21333076	21334363	ENSG00000198642.5	1.6e-35	-	21333076	21334363	0	1	1287,	0	-34.8	-33.4	9.14	-2.93	-4.65	1.09	--	sp|Q9P2J3|KLHL9_HUMAN Kelch-like protein 9 OS=Homo sapiens GN=KLHL9 PE=1 SV=2//0
chr3	16555088	16555473	ENSG00000131378.9	7.4e-09	-	16555088	16555473	0	2	125,144,	0,241	-8.13	-7.11	5.48	-1.49	-2.69	1.08	--	sp|Q14699|RFTN1_HUMAN Raftlin OS=Homo sapiens GN=RFTN1 PE=1 SV=4//0
chr15	28929540	28929960	ENSG00000206149.6	2e-44	+	28929540	28929960	0	1	420,	0	-43.7	-42.2	6.75	-1.46	-2.65	1.08	--	sp|O95714|HERC2_HUMAN E3 ubiquitin-protein ligase HERC2 OS=Homo sapiens GN=HERC2 PE=1 SV=2//8.28663e-19
chr5	39382744	39383044	ENSG00000153071.10	1e-16	-	39382744	39383044	0	1	300,	0	-16	-14.8	3.32	-1.32	-2.46	1.06	--	sp|P98082|DAB2_HUMAN Disabled homolog 2 OS=Homo sapiens GN=DAB2 PE=1 SV=3//0
chr19	2230212	2230542	ENSG00000104885.13	3.2e-45	+	2230212	2230542	0	1	330,	0	-44.5	-43	5.68	-1.79	-3.1	1.06	--	sp|Q8TEK3|DOT1L_HUMAN Histone-lysine N-methyltransferase, H3 lysine-79 specific OS=Homo sapiens GN=DOT1L PE=1 SV=2//0
chr2	71650098	71650909	ENSG00000075292.14	1.6e-14	+	71650098	71650909	0	1	811,	0	-13.8	-12.7	3.92	-2.11	-3.54	1.05	--	sp|Q14966|ZN638_HUMAN Zinc finger protein 638 OS=Homo sapiens GN=ZNF638 PE=1 SV=2//0
chr4	119609143	119631794	ENSG00000145388.10	1e-199	+	119609143	119631794	0	10	23,99,81,88,91,142,93,120,211,642,	0,1381,3543,3992,6447,9193,12561,15946,17622,22009	-199	-197	4.47	-4.07	-6.05	1.05	--	sp|Q5R5N4|MET14_PONAB N6-adenosine-methyltransferase subunit METTL14 OS=Pongo abelii GN=METTL14 PE=2 SV=1//0
chr9	21333068	21334355	ENSG00000198642.5	6.3e-37	-	21333068	21334355	0	1	1287,	0	-36.2	-34.7	9.63	-2.73	-4.4	1.05	--	sp|Q9P2J3|KLHL9_HUMAN Kelch-like protein 9 OS=Homo sapiens GN=KLHL9 PE=1 SV=2//0
chr16	2096228	2097867	ENSG00000065057.3	5e-15	-	2096228	2097867	0	2	139,158,	0,1481	-14.3	-13.1	3.35	-2.02	-3.41	1.05	--	sp|P78549|NTH_HUMAN Endonuclease III-like protein 1 OS=Homo sapiens GN=NTHL1 PE=1 SV=2//0
chr2	202032440	202032741	ENSG00000003402.15	2.5e-20	+	202032440	202032741	0	1	301,	0	-19.6	-18.4	3.69	-1.39	-2.56	1.04	--	sp|O15519|CFLAR_HUMAN CASP8 and FADD-like apoptosis regulator OS=Homo sapiens GN=CFLAR PE=1 SV=1//0
chr5	172261307	172315753	ENSG00000113719.11	1.8e-06	+	172261307	172315753	0	2	129,52,	0,54394	-5.74	-4.79	1.82	-1.62	-2.87	1.04	--	sp|Q8N2A0|CX062_HUMAN Putative uncharacterized protein encoded by LINC00269 OS=Homo sapiens GN=LINC00269 PE=5 SV=1//9.43811e-06
chr9	140094949	140098645	ENSG00000176058.7	3.2e-13	-	140094949	140098645	0	2	301,90,	0,3606	-12.5	-11.4	3.05	-1.6	-2.85	1.04	--	sp|Q4KMQ1|TPRN_HUMAN Taperin OS=Homo sapiens GN=TPRN PE=1 SV=2//9.07399e-36
chr19	2230211	2230541	ENSG00000104886.5	7.9e-45	-	2230211	2230541	0	1	330,	0	-44.1	-42.7	5.7	-1.73	-3.02	1.04	--	sp|Q9NW61|PKHJ1_HUMAN Pleckstrin homology domain-containing family J member 1 OS=Homo sapiens GN=PLEKHJ1 PE=2 SV=1//1.05476e-24
chr6	51274878	51275078	ENSG00000232702.2	3.2e-25	-	51274878	51275078	0	1	200,	0	-24.5	-23.2	9.38	-2.06	-3.45	1.03	--	sp|Q15007|FL2D_HUMAN Pre-mRNA-splicing regulator WTAP OS=Homo sapiens GN=WTAP PE=1 SV=2//5.80759e-70
chr11	85371080	85371708	ENSG00000137504.9	1e-42	-	85371080	85371708	0	1	628,	0	-42	-40.5	6.11	-2.53	-4.11	1.02	--	sp|Q9NS37|ZHANG_HUMAN CREB/ATF bZIP transcription factor OS=Homo sapiens GN=CREBZF PE=1 SV=2//5.77506e-133
chr16	89349146	89349717	ENSG00000167522.10	2.5e-11	-	89349146	89349717	0	1	571,	0	-10.6	-9.55	3	-2.02	-3.41	1.02	--	sp|Q6UB99|ANR11_HUMAN Ankyrin repeat domain-containing protein 11 OS=Homo sapiens GN=ANKRD11 PE=1 SV=3//0
chr5	127301863	127302373	ENSG00000245937.3	3.6e-06	-	127301863	127302373	0	1	510,	0	-5.44	-4.51	3.01	-1.61	-2.86	1.01	--	-//-
chr4	74963411	74964350	ENSG00000081041.8	3.2e-07	-	74963411	74964350	0	2	77,103,	0,836	-6.49	-5.52	1.68	-1.62	-2.87	1	--	sp|P19875|CXCL2_HUMAN C-X-C motif chemokine 2 OS=Homo sapiens GN=CXCL2 PE=1 SV=1//4.72667e-43
chr9	74722733	74722937	ENSG00000224820.2	3.4e-10	-	74722733	74722937	0	1	204,	0	-9.47	-8.41	1.72	-2.72	-4.39	1	--	sp|Q64152|BTF3_MOUSE Transcription factor BTF3 OS=Mus musculus GN=Btf3 PE=1 SV=3//4.81416e-67
chr11	4159478	4159748	ENSG00000167325.10	1e-37	+	4159478	4159748	0	1	270,	0	-37	-35.6	3.08	-2.34	-3.85	-1	--	sp|P23921|RIR1_HUMAN Ribonucleoside-diphosphate reductase large subunit OS=Homo sapiens GN=RRM1 PE=1 SV=1//3.95214e-14
chr12	2966797	2967067	ENSG00000111203.7	1.7e-10	+	2966797	2967067	0	1	270,	0	-9.78	-8.72	2.92	-1.68	-2.96	-1	--	sp|Q969R8|ITFG2_HUMAN Integrin-alpha FG-GAP repeat-containing protein 2 OS=Homo sapiens GN=ITFG2 PE=1 SV=1//0
chr7	589761	590061	ENSG00000188191.10	7.9e-81	-	589761	590061	0	1	300,	0	-80.1	-78.4	5.14	-2.8	-4.49	-1.01	--	sp|P31321|KAP1_HUMAN cAMP-dependent protein kinase type I-beta regulatory subunit OS=Homo sapiens GN=PRKAR1B PE=1 SV=4//0
chr18	77727860	77730048	ENSG00000226742.3	4e-41	+	77727860	77730048	0	2	323,6,	0,2182	-40.4	-39	5.08	-2.21	-3.67	-1.01	--	sp|C9JCN9|HSBPL_HUMAN Heat shock factor-binding protein 1-like protein 1 OS=Homo sapiens GN=HSBP1L1 PE=3 SV=2//7.45665e-15
chr9	139820163	139820701	ENSG00000127191.13	1e-176	+	139820163	139820701	0	1	538,	0	-176	-174	6.6	-9.74	-12.5	-1.02	--	sp|Q12933|TRAF2_HUMAN TNF receptor-associated factor 2 OS=Homo sapiens GN=TRAF2 PE=1 SV=2//0
chr9	117783284	117786260	ENSG00000041982.10	2e-25	-	117783284	117786260	0	2	262,9,	0,2967	-24.7	-23.4	2.61	-2.66	-4.3	-1.02	--	sp|P24821|TENA_HUMAN Tenascin OS=Homo sapiens GN=TNC PE=1 SV=3//0
chr12	2966846	2967056	ENSG00000111206.8	3.2e-11	-	2966846	2967056	0	1	210,	0	-10.5	-9.38	2.25	-1.64	-2.89	-1.02	--	sp|Q08050|FOXM1_HUMAN Forkhead box protein M1 OS=Homo sapiens GN=FOXM1 PE=1 SV=3//0
chr21	27541728	27543356	ENSG00000142192.16	1e-42	-	27541728	27543356	0	3	19,257,54,	0,1153,1574	-42	-40.5	3.8	-6.15	-8.5	-1.02	--	sp|P05067|A4_HUMAN Amyloid beta A4 protein OS=Homo sapiens GN=APP PE=1 SV=3//1.04427e-125
chrX	48887766	48887977	ENSG00000068323.12	3.1e-09	-	48887766	48887977	0	1	211,	0	-8.51	-7.48	2.14	-1.56	-2.79	-1.02	--	sp|P19532|TFE3_HUMAN Transcription factor E3 OS=Homo sapiens GN=TFE3 PE=1 SV=4//4.58274e-31
chr1	43272840	43279104	ENSG00000177868.7	1e-21	-	43272840	43279104	0	2	331,24,	0,6240	-21	-19.8	3.65	-1.46	-2.65	-1.03	--	sp|O88735|MAP7_MOUSE Ensconsin OS=Mus musculus GN=Map7 PE=1 SV=1//1.94322e-33
chr1	227919204	227919354	ENSG00000081692.8	1e-12	-	227919204	227919354	0	1	150,	0	-12	-10.9	1.77	-2.66	-4.29	-1.03	--	sp|Q9H9V9|JMJD4_HUMAN JmjC domain-containing protein 4 OS=Homo sapiens GN=JMJD4 PE=1 SV=2//1.38986e-18
chr2	242626106	242626316	ENSG00000168393.8	1e-08	-	242626106	242626316	0	1	210,	0	-7.98	-6.96	6.41	-1.64	-2.9	-1.03	--	sp|P23919|KTHY_HUMAN Thymidylate kinase OS=Homo sapiens GN=DTYMK PE=1 SV=4//1.04003e-151
chr9	26905728	26905999	ENSG00000137055.10	2e-16	-	26905728	26905999	0	1	271,	0	-15.7	-14.5	2.39	-2.14	-3.57	-1.03	--	sp|Q9Y263|PLAP_HUMAN Phospholipase A-2-activating protein OS=Homo sapiens GN=PLAA PE=1 SV=2//0
chr10	127530536	127531316	ENSG00000107949.12	6.3e-16	+	127530536	127531316	0	1	780,	0	-15.2	-14	5.33	-1.69	-2.98	-1.03	--	sp|Q9P287|BCCIP_HUMAN BRCA2 and CDKN1A-interacting protein OS=Homo sapiens GN=BCCIP PE=1 SV=1//4.39116e-106
chr12	120533285	120533614	ENSG00000111737.7	5.4e-08	-	120533285	120533614	0	1	329,	0	-7.27	-6.28	2.07	-2.76	-4.44	-1.03	--	sp|Q5U316|RAB35_RAT Ras-related protein Rab-35 OS=Rattus norvegicus GN=Rab35 PE=1 SV=1//4.8825e-116
chr16	431742	434285	ENSG00000129925.6	1e-28	-	431742	434285	0	2	240,30,	0,2513	-28	-26.6	5.23	-1.41	-2.59	-1.03	--	sp|Q9HCN3|TMM8A_HUMAN Transmembrane protein 8A OS=Homo sapiens GN=TMEM8A PE=1 SV=3//0
chr2	242612793	242613003	ENSG00000168397.12	1.4e-10	+	242612793	242613003	0	1	210,	0	-9.84	-8.77	1.93	-2.02	-3.41	-1.04	--	sp|Q9Y4P1|ATG4B_HUMAN Cysteine protease ATG4B OS=Homo sapiens GN=ATG4B PE=1 SV=2//0
chr5	171470994	171471295	ENSG00000072786.8	1e-12	-	171470994	171471295	0	1	301,	0	-12	-10.9	2.11	-2.53	-4.1	-1.04	--	sp|O94804|STK10_HUMAN Serine/threonine-protein kinase 10 OS=Homo sapiens GN=STK10 PE=1 SV=1//0
chr9	131580957	131581163	ENSG00000167136.6	2e-43	+	131580957	131581163	0	1	206,	0	-42.7	-41.2	2.28	-6.1	-8.45	-1.04	--	sp|Q14249|NUCG_HUMAN Endonuclease G, mitochondrial OS=Homo sapiens GN=ENDOG PE=1 SV=4//8.44658e-172
chr17	8370367	8370488	ENSG00000166579.11	5.9e-06	+	8370367	8370488	0	1	121,	0	-5.23	-4.31	1.59	-1.32	-2.45	-1.06	--	-//-
chr22	46752787	46752968	ENSG00000100416.8	6.3e-12	+	46752787	46752968	0	1	181,	0	-11.2	-10.1	2.04	-1.84	-3.17	-1.06	--	sp|O75648|MTU1_HUMAN Mitochondrial tRNA-specific 2-thiouridylase 1 OS=Homo sapiens GN=TRMU PE=1 SV=2//8.91879e-08
chr22	19318310	19318790	ENSG00000100084.10	2e-54	-	19318310	19318790	0	1	480,	0	-53.7	-52.2	5.16	-2.89	-4.6	-1.06	--	sp|P54198|HIRA_HUMAN Protein HIRA OS=Homo sapiens GN=HIRA PE=1 SV=2//0
chr1	3731578	3732749	ENSG00000116198.8	2e-23	-	3731578	3732749	0	2	503,37,	0,1134	-22.7	-21.4	2.88	-4.73	-6.88	-1.07	--	sp|O60308|CE104_HUMAN Centrosomal protein of 104 kDa OS=Homo sapiens GN=CEP104 PE=1 SV=1//0
chr7	156461704	156470898	ENSG00000105983.15	1e-20	-	156461704	156470898	0	3	277,433,362,	0,7240,8832	-20	-18.8	6.19	-1.65	-2.92	-1.07	--	sp|Q8WVP7|LMBR1_HUMAN Limb region 1 protein homolog OS=Homo sapiens GN=LMBR1 PE=1 SV=1//0
chr11	93212173	93212353	ENSG00000166002.2	0.00044	-	93212173	93212353	0	1	180,	0	-3.36	-2.55	1.49	-1.36	-2.51	-1.08	--	-//-
chr17	79004244	79004572	ENSG00000226137.3	7.9e-19	-	79004244	79004572	0	1	328,	0	-18.1	-16.9	3.4	-1.47	-2.67	-1.08	--	sp|Q8N2A0|CX062_HUMAN Putative uncharacterized protein encoded by LINC00269 OS=Homo sapiens GN=LINC00269 PE=5 SV=1//8.4357e-10
chr19	2015426	2017228	ENSG00000133243.4	6.3e-51	-	2015426	2017228	0	3	293,50,47,	0,1617,1755	-50.2	-48.7	4.06	-3.48	-5.34	-1.08	--	sp|Q9BX70|BTBD2_HUMAN BTB/POZ domain-containing protein 2 OS=Homo sapiens GN=BTBD2 PE=1 SV=1//6.75359e-33
chr2	177043204	177043559	ENSG00000226363.3	7.9e-29	+	177043204	177043559	0	1	355,	0	-28.1	-26.8	3.41	-2.08	-3.5	-1.09	--	-//-
chr3	158408934	158409437	ENSG00000168827.10	2.5e-50	+	158408934	158409437	0	2	47,313,	0,190	-49.6	-48.1	6.23	-1.33	-2.47	-1.1	--	sp|Q96RP9|EFGM_HUMAN Elongation factor G, mitochondrial OS=Homo sapiens GN=GFM1 PE=1 SV=2//0
chr5	140050250	140050520	ENSG00000120314.14	6e-09	+	140050250	140050520	0	1	270,	0	-8.22	-7.2	2.23	-2.16	-3.61	-1.1	--	sp|Q9H6Y2|WDR55_HUMAN WD repeat-containing protein 55 OS=Homo sapiens GN=WDR55 PE=1 SV=2//0
chr1	19923472	19927417	ENSG00000270136.1	6.3e-59	+	19923472	19927417	0	2	131,137,	0,3808	-58.2	-56.7	3.39	-3.68	-5.58	-1.11	--	sp|P41271|NBL1_HUMAN Neuroblastoma suppressor of tumorigenicity 1 OS=Homo sapiens GN=NBL1 PE=1 SV=2//7.07358e-87
chr1	44684405	44685080	ENSG00000178028.9	3.2e-12	+	44684405	44685080	0	3	22,186,3,	0,322,672	-11.5	-10.4	1.96	-2.54	-4.13	-1.11	--	sp|Q9NPF5|DMAP1_HUMAN DNA methyltransferase 1-associated protein 1 OS=Homo sapiens GN=DMAP1 PE=1 SV=1//1.54631e-170
chr9	131678435	131678884	ENSG00000136802.7	1e-163	+	131678435	131678884	0	1	449,	0	-163	-161	6.73	-5.7	-8	-1.11	--	sp|Q8IWT6|LRC8A_HUMAN Volume-regulated anion channel subunit LRRC8A OS=Homo sapiens GN=LRRC8A PE=1 SV=1//0
chr11	6426843	6440269	ENSG00000166313.14	5e-58	-	6426843	6440269	0	3	47,735,55,	0,5013,13371	-57.3	-55.7	6.67	-3.55	-5.41	-1.11	--	sp|O00213|APBB1_HUMAN Amyloid beta A4 precursor protein-binding family B member 1 OS=Homo sapiens GN=APBB1 PE=1 SV=2//0
chr7	102113345	102113615	ENSG00000161036.6	4e-17	+	102113345	102113615	0	1	270,	0	-16.4	-15.2	3.49	-1.6	-2.85	-1.12	--	sp|Q9UFC0|LRWD1_HUMAN Leucine-rich repeat and WD repeat-containing protein 1 OS=Homo sapiens GN=LRWD1 PE=1 SV=2//5.53568e-13
chr9	21331544	21331874	ENSG00000198642.5	2e-43	-	21331544	21331874	0	1	330,	0	-42.7	-41.2	4.03	-2.34	-3.85	-1.12	--	sp|Q9P2J3|KLHL9_HUMAN Kelch-like protein 9 OS=Homo sapiens GN=KLHL9 PE=1 SV=2//0
chr4	1722515	1722995	ENSG00000168936.6	1e-40	-	1722515	1722995	0	1	480,	0	-40	-38.6	4.24	-4.05	-6.02	-1.14	--	sp|A0AVI4|TM129_HUMAN E3 ubiquitin-protein ligase TM129 OS=Homo sapiens GN=TMEM129 PE=1 SV=1//0
chr17	79004252	79004583	ENSG00000226137.3	3.2e-19	-	79004252	79004583	0	1	331,	0	-18.5	-17.2	3.8	-1.65	-2.91	-1.15	--	sp|Q8N2A0|CX062_HUMAN Putative uncharacterized protein encoded by LINC00269 OS=Homo sapiens GN=LINC00269 PE=5 SV=1//8.4357e-10
chr1	19923476	19924441	ENSG00000173436.9	6.3e-60	+	19923476	19924441	0	2	127,114,	0,851	-59.2	-57.7	3.38	-3.76	-5.68	-1.16	--	sp|Q5TGZ0|MIC10_HUMAN MICOS complex subunit MIC10 OS=Homo sapiens GN=MINOS1 PE=1 SV=1//8.73675e-46
chr9	103204193	103206440	ENSG00000066697.10	4e-40	+	103204193	103206440	0	2	445,31,	0,2216	-39.4	-38	4.65	-3.64	-5.52	-1.16	--	sp|Q96H12|MSD3_HUMAN Myb/SANT-like DNA-binding domain-containing protein 3 OS=Homo sapiens GN=MSANTD3 PE=1 SV=1//9.68958e-31
chr12	105388318	105388585	ENSG00000151131.5	2.7e-08	+	105388318	105388585	0	1	267,	0	-7.57	-6.56	12.7	-1.64	-2.89	-1.17	--	sp|Q8N5I9|CL045_HUMAN Uncharacterized protein C12orf45 OS=Homo sapiens GN=C12orf45 PE=1 SV=2//1.88026e-84
chr17	37886474	37886891	ENSG00000141741.7	7.9e-45	-	37886474	37886891	0	1	417,	0	-44.1	-42.7	4.03	-5.3	-7.53	-1.17	--	sp|Q9BRT3|MIEN1_HUMAN Migration and invasion enhancer 1 OS=Homo sapiens GN=MIEN1 PE=1 SV=1//1.04141e-10
chr1	153665928	153666408	ENSG00000169418.9	4e-36	+	153665928	153666408	0	1	480,	0	-35.4	-34	4.05	-4.22	-6.24	-1.18	--	sp|P16066|ANPRA_HUMAN Atrial natriuretic peptide receptor 1 OS=Homo sapiens GN=NPR1 PE=1 SV=1//0
chr1	201861108	201861257	ENSG00000198892.6	1.4e-08	+	201861108	201861257	0	1	149,	0	-7.84	-6.82	1.97	-2.31	-3.82	-1.18	--	sp|Q96DD7|SHSA4_HUMAN Protein shisa-4 OS=Homo sapiens GN=SHISA4 PE=2 SV=3//5.46029e-93
chr6	36652031	36652301	ENSG00000124762.9	4e-15	+	36652031	36652301	0	1	270,	0	-14.4	-13.2	2.55	-2.4	-3.94	-1.18	--	sp|P38936|CDN1A_HUMAN Cyclin-dependent kinase inhibitor 1 OS=Homo sapiens GN=CDKN1A PE=1 SV=3//3.72095e-94
chr10	13672312	13673260	ENSG00000239665.4	3.2e-27	+	13672312	13673260	0	2	153,118,	0,830	-26.5	-25.2	4.29	-1.45	-2.64	-1.18	--	-//-
chr1	145585441	145585711	ENSG00000131788.11	1.3e-14	+	145585441	145585711	0	1	270,	0	-13.9	-12.8	2.2	-3.2	-4.99	-1.19	--	sp|Q9Y6X2|PIAS3_HUMAN E3 SUMO-protein ligase PIAS3 OS=Homo sapiens GN=PIAS3 PE=1 SV=2//0
chr1	32196588	32196859	ENSG00000121753.8	2.5e-48	-	32196588	32196859	0	1	271,	0	-47.6	-46.1	5.27	-2.74	-4.42	-1.19	--	sp|O60241|AGRB2_HUMAN Adhesion G protein-coupled receptor B2 OS=Homo sapiens GN=ADGRB2 PE=1 SV=2//0
chr10	91099617	91100158	ENSG00000119917.9	6.3e-29	+	91099617	91100158	0	1	541,	0	-28.2	-26.9	7.47	-1.65	-2.92	-1.2	--	sp|O14879|IFIT3_HUMAN Interferon-induced protein with tetratricopeptide repeats 3 OS=Homo sapiens GN=IFIT3 PE=1 SV=1//0
chr2	3193054	3196199	ENSG00000032389.8	2e-15	-	3193054	3196199	0	2	225,15,	0,3130	-14.7	-13.5	2.15	-3.99	-5.95	-1.22	--	sp|Q53HC9|TSSC1_HUMAN Protein TSSC1 OS=Homo sapiens GN=TSSC1 PE=1 SV=2//5.07425e-179
chr3	43120723	43121563	ENSG00000144647.5	6.3e-24	-	43120723	43121563	0	1	840,	0	-23.2	-21.9	4.99	-2.07	-3.47	-1.22	--	sp|Q8NAT1|PMGT2_HUMAN Protein O-linked-mannose beta-1,4-N-acetylglucosaminyltransferase 2 OS=Homo sapiens GN=POMGNT2 PE=1 SV=1//0
chr6	76425120	76425570	ENSG00000112701.13	6.3e-59	+	76425120	76425570	0	1	450,	0	-58.2	-56.6	4.3	-4.5	-6.6	-1.22	--	sp|Q9GZR1|SENP6_HUMAN Sentrin-specific protease 6 OS=Homo sapiens GN=SENP6 PE=1 SV=2//0
chr7	47342789	47343089	ENSG00000136205.12	6.3e-19	-	47342789	47343089	0	1	300,	0	-18.2	-17	2.71	-2.98	-4.71	-1.22	--	sp|Q68CZ2|TENS3_HUMAN Tensin-3 OS=Homo sapiens GN=TNS3 PE=1 SV=2//0
chr17	71228267	71228506	ENSG00000133193.8	3.2e-05	-	71228267	71228506	0	1	239,	0	-4.49	-3.61	2.38	-1.98	-3.36	-1.22	--	sp|Q969W3|F104A_HUMAN Protein FAM104A OS=Homo sapiens GN=FAM104A PE=1 SV=2//4.49715e-70
chr1	878063	878647	ENSG00000187634.6	1.6e-27	+	878063	878647	0	2	375,15,	0,569	-26.8	-25.5	4.81	-2.19	-3.64	-1.23	--	sp|Q96NU1|SAM11_HUMAN Sterile alpha motif domain-containing protein 11 OS=Homo sapiens GN=SAMD11 PE=2 SV=3//0
chr1	52552212	52552584	ENSG00000134717.13	3.2e-25	+	52552212	52552584	0	2	70,201,	0,171	-24.5	-23.2	5.48	-2.19	-3.64	-1.23	--	sp|Q5ZJG3|BT3L4_CHICK Transcription factor BTF3 homolog 4 OS=Gallus gallus GN=BTF3L4 PE=2 SV=1//8.45131e-78
chr16	57496537	57497024	ENSG00000102978.8	4e-14	+	57496537	57497024	0	2	185,84,	0,403	-13.4	-12.3	2.2	-3.58	-5.46	-1.23	--	sp|P19387|RPB3_HUMAN DNA-directed RNA polymerase II subunit RPB3 OS=Homo sapiens GN=POLR2C PE=1 SV=2//0
chr2	28615404	28615922	ENSG00000075426.7	3.2e-23	+	28615404	28615922	0	3	7,35,198,	0,264,320	-22.5	-21.2	4.07	-2.61	-4.22	-1.24	--	sp|P15408|FOSL2_HUMAN Fos-related antigen 2 OS=Homo sapiens GN=FOSL2 PE=1 SV=1//7.30348e-153
chr2	42558818	42558969	ENSG00000143924.14	2.3e-06	+	42558818	42558969	0	1	151,	0	-5.63	-4.69	1.67	-1.89	-3.23	-1.24	--	sp|Q9HC35|EMAL4_HUMAN Echinoderm microtubule-associated protein-like 4 OS=Homo sapiens GN=EML4 PE=1 SV=3//0
chr11	46726774	46726924	ENSG00000175213.2	5.1e-06	+	46726774	46726924	0	1	150,	0	-5.29	-4.37	1.53	-2.44	-4	-1.25	--	sp|Q9H9D4|ZN408_HUMAN Zinc finger protein 408 OS=Homo sapiens GN=ZNF408 PE=1 SV=1//0
chr1	154942538	154942749	ENSG00000160691.14	1e-15	-	154942538	154942749	0	1	211,	0	-15	-13.8	2.63	-2	-3.38	-1.26	--	sp|P29353|SHC1_HUMAN SHC-transforming protein 1 OS=Homo sapiens GN=SHC1 PE=1 SV=4//0
chr2	120194488	120194846	ENSG00000171227.6	1e-62	+	120194488	120194846	0	1	358,	0	-62	-60.4	8.51	-1.52	-2.73	-1.27	--	sp|Q8WXS4|CCGL_HUMAN Voltage-dependent calcium channel gamma-like subunit OS=Homo sapiens GN=TMEM37 PE=2 SV=2//2.12986e-102
chr7	98972200	98974187	ENSG00000130429.8	3.2e-11	+	98972200	98974187	0	3	1,107,132,	0,97,1855	-10.5	-9.46	2.04	-2.92	-4.64	-1.27	--	sp|O15143|ARC1B_HUMAN Actin-related protein 2/3 complex subunit 1B OS=Homo sapiens GN=ARPC1B PE=1 SV=3//0
chr8	38325842	38326112	ENSG00000077782.15	1.5e-09	-	38325842	38326112	0	1	270,	0	-8.83	-7.78	2.17	-1.81	-3.13	-1.27	--	sp|P11362|FGFR1_HUMAN Fibroblast growth factor receptor 1 OS=Homo sapiens GN=FGFR1 PE=1 SV=3//0
chr2	669482	669773	ENSG00000151353.10	2.5e-06	-	669482	669773	0	2	193,17,	0,274	-5.61	-4.68	1.52	-4.49	-6.59	-1.28	--	sp|Q96B42|TMM18_HUMAN Transmembrane protein 18 OS=Homo sapiens GN=TMEM18 PE=1 SV=2//5.16387e-69
chr14	105261379	105262088	ENSG00000142208.11	3.2e-24	-	105261379	105262088	0	2	2,268,	0,441	-23.5	-22.3	3.17	-2.76	-4.44	-1.28	--	sp|P31749|AKT1_HUMAN RAC-alpha serine/threonine-protein kinase OS=Homo sapiens GN=AKT1 PE=1 SV=2//5.26797e-15
chr15	85145450	85149813	ENSG00000176371.9	6.3e-20	+	85145450	85149813	0	3	31,514,54,	0,1600,4309	-19.2	-18	4.93	-1.99	-3.37	-1.28	--	sp|Q7Z7L9|ZSCA2_HUMAN Zinc finger and SCAN domain-containing protein 2 OS=Homo sapiens GN=ZSCAN2 PE=2 SV=2//0
chr15	23043636	23044027	ENSG00000170113.11	7.9e-42	-	23043636	23044027	0	1	391,	0	-41.1	-39.7	4.72	-2.68	-4.33	-1.28	--	sp|Q7RTP0|NIPA1_HUMAN Magnesium transporter NIPA1 OS=Homo sapiens GN=NIPA1 PE=1 SV=1//6.99211e-159
chr5	40832496	40834072	ENSG00000145592.9	4.8e-07	-	40832496	40834072	0	2	179,92,	0,1484	-6.32	-5.36	2.24	-2.39	-3.92	-1.29	--	sp|P61928|RL37_RAT 60S ribosomal protein L37 OS=Rattus norvegicus GN=Rpl37 PE=1 SV=2//1.57685e-49
chr3	8609355	8609805	ENSG00000071282.7	6.3e-26	+	8609355	8609805	0	1	450,	0	-25.2	-23.9	5.48	-1.79	-3.1	-1.31	--	sp|Q9NZU5|LMCD1_HUMAN LIM and cysteine-rich domains protein 1 OS=Homo sapiens GN=LMCD1 PE=1 SV=1//0
chr18	20715488	20716155	ENSG00000134508.8	2.5e-43	+	20715488	20716155	0	2	21,429,	0,238	-42.6	-41.1	5.23	-2.73	-4.39	-1.31	--	sp|Q8TDN4|CABL1_HUMAN CDK5 and ABL1 enzyme substrate 1 OS=Homo sapiens GN=CABLES1 PE=1 SV=2//0
chr22	36649115	36650002	ENSG00000100342.16	2.5e-19	+	36649115	36650002	0	2	150,119,	0,768	-18.6	-17.4	2.58	-2.53	-4.11	-1.31	--	sp|O14791|APOL1_HUMAN Apolipoprotein L1 OS=Homo sapiens GN=APOL1 PE=1 SV=5//0
chr10	6158519	6158790	ENSG00000134453.11	2e-13	+	6158519	6158790	0	1	271,	0	-12.7	-11.6	3.67	-1.88	-3.22	-1.32	--	sp|Q96I25|SPF45_HUMAN Splicing factor 45 OS=Homo sapiens GN=RBM17 PE=1 SV=1//0
chr15	42117385	42118453	ENSG00000250379.1	1e-40	-	42117385	42118453	0	2	186,230,	0,838	-40	-38.6	9.03	-1.37	-2.52	-1.32	--	sp|O60336|MABP1_HUMAN Mitogen-activated protein kinase-binding protein 1 OS=Homo sapiens GN=MAPKBP1 PE=1 SV=4//4.88436e-12
chr3	37369043	37369994	ENSG00000144674.12	4.1e-08	+	37369043	37369994	0	2	273,88,	0,863	-7.39	-6.38	2.62	-1.83	-3.15	-1.33	--	sp|Q13439|GOGA4_HUMAN Golgin subfamily A member 4 OS=Homo sapiens GN=GOLGA4 PE=1 SV=1//0
chr19	50167936	50168206	ENSG00000126456.11	1.8e-10	-	50167936	50168206	0	1	270,	0	-9.75	-8.68	2.08	-2.71	-4.37	-1.37	--	sp|Q14653|IRF3_HUMAN Interferon regulatory factor 3 OS=Homo sapiens GN=IRF3 PE=1 SV=1//5.29193e-56
chr10	5005564	5007691	ENSG00000187134.8	5e-17	+	5005564	5007691	0	3	156,105,9,	0,416,2118	-16.3	-15.1	2.61	-2.45	-4.01	-1.39	--	sp|Q04828|AK1C1_HUMAN Aldo-keto reductase family 1 member C1 OS=Homo sapiens GN=AKR1C1 PE=1 SV=1//0
chr7	148981922	148982073	ENSG00000204946.5	9.5e-05	+	148981922	148982073	0	1	151,	0	-4.02	-3.16	2.09	-1.47	-2.66	-1.42	--	sp|Q6ZMS7|ZN783_HUMAN Protein ZNF783 OS=Homo sapiens GN=ZNF783 PE=1 SV=1//9.26571e-143
chrX	47498527	47498707	ENSG00000126767.13	4.3e-06	-	47498527	47498707	0	1	180,	0	-5.37	-4.44	2.05	-1.47	-2.67	-1.43	--	sp|P19419|ELK1_HUMAN ETS domain-containing protein Elk-1 OS=Homo sapiens GN=ELK1 PE=1 SV=2//0
chr3	112280555	112281043	ENSG00000138459.4	6.3e-14	+	112280555	112281043	0	2	114,187,	0,301	-13.2	-12.1	6.33	-1.52	-2.74	-1.44	--	sp|Q9BS91|S35A5_HUMAN Probable UDP-sugar transporter protein SLC35A5 OS=Homo sapiens GN=SLC35A5 PE=1 SV=2//0
chr1	53676127	53679185	ENSG00000236723.1	1e-11	-	53676127	53679185	0	2	89,173,	0,2885	-11	-9.87	3.25	-1.59	-2.83	-1.46	--	sp|P23786|CPT2_HUMAN Carnitine O-palmitoyltransferase 2, mitochondrial OS=Homo sapiens GN=CPT2 PE=1 SV=2//7.94912e-11
chr4	99982531	99982771	ENSG00000164024.7	1.2e-08	+	99982531	99982771	0	1	240,	0	-7.93	-6.91	2.43	-1.47	-2.67	-1.46	--	sp|P53582|MAP11_HUMAN Methionine aminopeptidase 1 OS=Homo sapiens GN=METAP1 PE=1 SV=2//0
chr19	3122060	3122210	ENSG00000088256.4	6.2e-06	+	3122060	3122210	0	1	150,	0	-5.21	-4.29	2.07	-1.98	-3.36	-1.47	--	sp|P29992|GNA11_HUMAN Guanine nucleotide-binding protein subunit alpha-11 OS=Homo sapiens GN=GNA11 PE=1 SV=2//0
chr3	112280682	112280863	ENSG00000144848.6	1.7e-08	-	112280682	112280863	0	1	181,	0	-7.76	-6.75	6.33	-1.44	-2.63	-1.48	--	sp|Q9NT62|ATG3_HUMAN Ubiquitin-like-conjugating enzyme ATG3 OS=Homo sapiens GN=ATG3 PE=1 SV=1//5.60941e-07
chr9	114324897	114325106	ENSG00000106853.12	1e-05	-	114324897	114325106	0	1	209,	0	-4.98	-4.07	1.94	-2.1	-3.52	-1.48	--	sp|Q14914|PTGR1_HUMAN Prostaglandin reductase 1 OS=Homo sapiens GN=PTGR1 PE=1 SV=2//1.46496e-14
chr1	165877058	165877418	ENSG00000143179.8	4.4e-06	+	165877058	165877418	0	1	360,	0	-5.36	-4.44	3.8	-2.58	-4.18	-1.51	--	sp|Q9BZX2|UCK2_HUMAN Uridine-cytidine kinase 2 OS=Homo sapiens GN=UCK2 PE=1 SV=1//1.05324e-55
chr7	5515583	5515733	ENSG00000230733.2	2e-05	+	5515583	5515733	0	1	150,	0	-4.7	-3.81	1.53	-3.51	-5.36	-1.51	--	sp|Q8N2A0|CX062_HUMAN Putative uncharacterized protein encoded by LINC00269 OS=Homo sapiens GN=LINC00269 PE=5 SV=1//8.15471e-10
chr16	85744436	85784735	ENSG00000154102.6	1e-31	-	85744436	85784735	0	3	20,46,204,	0,24359,40095	-31	-29.7	3.05	-4.08	-6.06	-1.51	--	sp|Q96GX8|CP074_HUMAN Uncharacterized protein C16orf74 OS=Homo sapiens GN=C16orf74 PE=1 SV=2//7.00443e-27
chr17	53045786	53046086	ENSG00000166260.6	4e-16	-	53045786	53046086	0	1	300,	0	-15.4	-14.2	4	-3.26	-5.08	-1.51	--	sp|P03332|GAG_MLVMS Gag polyprotein OS=Moloney murine leukemia virus (isolate Shinnick) GN=gag PE=1 SV=4//1.13988e-24
chr1	228296832	228297013	ENSG00000162910.14	3.5e-08	-	228296832	228297013	0	1	181,	0	-7.45	-6.45	1.92	-2.26	-3.73	-1.53	--	sp|Q7Z7F7|RM55_HUMAN 39S ribosomal protein L55, mitochondrial OS=Homo sapiens GN=MRPL55 PE=1 SV=1//1.25289e-64
chr7	156468494	156469375	ENSG00000105982.12	1.6e-21	+	156468494	156469375	0	2	63,387,	0,494	-20.8	-19.5	5.91	-2.1	-3.52	-1.54	--	sp|Q9H0A6|RNF32_HUMAN RING finger protein 32 OS=Homo sapiens GN=RNF32 PE=1 SV=1//6.56602e-153
chr2	88991221	88991400	ENSG00000153574.8	7.4e-05	+	88991221	88991400	0	1	179,	0	-4.13	-3.26	2.08	-1.3	-2.43	-1.56	--	sp|P49247|RPIA_HUMAN Ribose-5-phosphate isomerase OS=Homo sapiens GN=RPIA PE=1 SV=3//0
chr4	164246127	164246904	ENSG00000164128.2	7.9e-20	-	164246127	164246904	0	1	777,	0	-19.1	-17.9	8.13	-1.76	-3.06	-1.57	--	sp|P25929|NPY1R_HUMAN Neuropeptide Y receptor type 1 OS=Homo sapiens GN=NPY1R PE=1 SV=1//0
chr11	770393	770603	ENSG00000177225.12	1.3e-16	-	770393	770603	0	1	210,	0	-15.9	-14.7	2.37	-4.81	-6.97	-1.57	--	sp|Q8NB37|PDDC1_HUMAN Parkinson disease 7 domain-containing protein 1 OS=Homo sapiens GN=PDDC1 PE=1 SV=1//6.57978e-146
chr1	70385004	70385239	ENSG00000229359.2	4.5e-06	+	70385004	70385239	0	1	235,	0	-5.35	-4.42	1.92	-1.96	-3.33	-1.58	--	sp|Q13526|PIN1_HUMAN Peptidyl-prolyl cis-trans isomerase NIMA-interacting 1 OS=Homo sapiens GN=PIN1 PE=1 SV=1//5.26493e-71
chr12	123463060	123463513	ENSG00000111325.12	1.3e-21	+	123463060	123463513	0	2	56,214,	0,239	-20.9	-19.6	2.42	-6.63	-9.06	-1.59	--	sp|Q6N063|OGFD2_HUMAN 2-oxoglutarate and iron-dependent oxygenase domain-containing protein 2 OS=Homo sapiens GN=OGFOD2 PE=2 SV=2//0
chr7	129951944	129962641	ENSG00000128510.6	3.4e-07	+	129951944	129962641	0	2	18,313,	0,10384	-6.47	-5.5	3.07	-1.31	-2.44	-1.6	--	sp|Q9UI42|CBPA4_HUMAN Carboxypeptidase A4 OS=Homo sapiens GN=CPA4 PE=1 SV=2//0
chr7	148978893	148979404	ENSG00000204946.5	1.6e-23	+	148978893	148979404	0	1	511,	0	-22.8	-21.5	6.79	-2.02	-3.41	-1.61	--	sp|Q6ZMS7|ZN783_HUMAN Protein ZNF783 OS=Homo sapiens GN=ZNF783 PE=1 SV=1//9.26571e-143
chr13	101184375	101184555	ENSG00000134864.6	1.9e-06	-	101184375	101184555	0	1	180,	0	-5.72	-4.78	2.45	-1.34	-2.49	-1.61	--	sp|Q9BVM4|GGACT_HUMAN Gamma-glutamylaminecyclotransferase OS=Homo sapiens GN=GGACT PE=1 SV=2//1.1907e-94
chr11	110102359	110104102	ENSG00000137710.10	1e-11	-	110102359	110104102	0	2	399,141,	0,1602	-11	-9.94	5.63	-2.26	-3.74	-1.62	--	sp|P35241|RADI_HUMAN Radixin OS=Homo sapiens GN=RDX PE=1 SV=1//0
chr6	109802286	109803127	ENSG00000112365.4	4e-17	-	109802286	109803127	0	1	841,	0	-16.4	-15.2	7.59	-1.88	-3.22	-1.63	--	sp|O43167|ZBT24_HUMAN Zinc finger and BTB domain-containing protein 24 OS=Homo sapiens GN=ZBTB24 PE=1 SV=2//0
chr12	123463064	123463517	ENSG00000256028.2	2e-21	+	123463064	123463517	0	2	52,218,	0,235	-20.7	-19.4	2.38	-7.02	-9.52	-1.63	--	sp|Q6N063|OGFD2_HUMAN 2-oxoglutarate and iron-dependent oxygenase domain-containing protein 2 OS=Homo sapiens GN=OGFOD2 PE=2 SV=2//7.15418e-46
chr3	136580568	136580896	ENSG00000239213.1	6.3e-26	-	136580568	136580896	0	1	328,	0	-25.2	-23.9	4.95	-1.91	-3.26	-1.64	--	-//-
chr15	89002947	89007934	ENSG00000173867.8	1e-10	-	89002947	89007934	0	2	147,1,	0,4986	-10	-8.97	2.88	-1.66	-2.93	-1.66	--	sp|Q8NHA8|OR1FC_HUMAN Olfactory receptor 1F12 OS=Homo sapiens GN=OR1F12 PE=3 SV=1//1.44196e-10
chr19	58983630	58984138	ENSG00000083812.7	3.2e-13	+	58983630	58984138	0	1	508,	0	-12.5	-11.4	6.6	-1.86	-3.2	-1.67	--	sp|O75467|Z324A_HUMAN Zinc finger protein 324A OS=Homo sapiens GN=ZNF324 PE=2 SV=1//0
chr12	42481103	42481734	ENSG00000151233.6	7.9e-12	-	42481103	42481734	0	1	631,	0	-11.1	-9.96	6.61	-1.37	-2.53	-1.76	--	sp|Q4G148|GXLT1_HUMAN Glucoside xylosyltransferase 1 OS=Homo sapiens GN=GXYLT1 PE=1 SV=2//0
chr22	32302263	32302474	ENSG00000100150.12	4.7e-06	+	32302263	32302474	0	1	211,	0	-5.33	-4.41	2.4	-1.34	-2.48	-1.8	--	sp|O75140|DEPD5_HUMAN DEP domain-containing protein 5 OS=Homo sapiens GN=DEPDC5 PE=1 SV=2//7.26378e-60
chr2	177016337	177016607	ENSG00000170166.5	1.6e-15	+	177016337	177016607	0	1	270,	0	-14.8	-13.6	4.07	-3.26	-5.07	-1.81	--	sp|P09016|HXD4_HUMAN Homeobox protein Hox-D4 OS=Homo sapiens GN=HOXD4 PE=2 SV=3//5.25534e-119
chr20	32031341	32031639	ENSG00000101400.5	7.2e-06	-	32031341	32031639	0	1	298,	0	-5.14	-4.23	5.06	-3.24	-5.04	-1.82	--	sp|Q13424|SNTA1_HUMAN Alpha-1-syntrophin OS=Homo sapiens GN=SNTA1 PE=1 SV=1//0
chr2	177016335	177016605	ENSG00000128652.7	1e-15	+	177016335	177016605	0	1	270,	0	-15	-13.8	4.03	-3.25	-5.05	-1.83	--	sp|P31249|HXD3_HUMAN Homeobox protein Hox-D3 OS=Homo sapiens GN=HOXD3 PE=1 SV=3//9.53894e-09
chr1	65157277	65157965	ENSG00000158966.9	1.6e-17	+	65157277	65157965	0	1	688,	0	-16.8	-15.6	16.9	-1.74	-3.04	-1.88	--	sp|Q5VU97|CAHD1_HUMAN VWFA and cache domain-containing protein 1 OS=Homo sapiens GN=CACHD1 PE=2 SV=2//3.51171e-87
chr8	145661129	145661400	ENSG00000160949.12	2.5e-14	-	145661129	145661400	0	1	271,	0	-13.6	-12.5	4.29	-1.72	-3.01	-1.91	--	sp|Q96HA7|TONSL_HUMAN Tonsoku-like protein OS=Homo sapiens GN=TONSL PE=1 SV=2//8.59585e-18
chr14	51721142	51721352	ENSG00000139921.8	1e-05	+	51721142	51721352	0	1	210,	0	-5	-4.1	2.5	-1.98	-3.35	-1.93	--	sp|Q9H3N1|TMX1_HUMAN Thioredoxin-related transmembrane protein 1 OS=Homo sapiens GN=TMX1 PE=1 SV=1//1.11052e-150
chr8	32621500	32621860	ENSG00000157168.14	1e-14	+	32621500	32621860	0	1	360,	0	-14	-12.8	6.92	-2.1	-3.52	-1.94	--	sp|Q02297|NRG1_HUMAN Pro-neuregulin-1, membrane-bound isoform OS=Homo sapiens GN=NRG1 PE=1 SV=3//2.183e-114
chr8	42294596	42294926	ENSG00000168575.5	1.7e-07	-	42294596	42294926	0	1	330,	0	-6.76	-5.78	3.77	-1.3	-2.43	-1.99	--	sp|Q08357|S20A2_HUMAN Sodium-dependent phosphate transporter 2 OS=Homo sapiens GN=SLC20A2 PE=1 SV=1//0
chr17	57937089	57937300	ENSG00000108423.10	3.3e-07	-	57937089	57937300	0	1	211,	0	-6.48	-5.51	2.88	-1.51	-2.73	-1.99	--	sp|Q9UJT1|TBD_HUMAN Tubulin delta chain OS=Homo sapiens GN=TUBD1 PE=2 SV=2//0
chr17	27916427	27921042	ENSG00000108262.11	7.9e-13	-	27916427	27921042	0	2	218,83,	0,4532	-12.1	-10.9	10.5	-1.59	-2.83	-2.2	--	sp|Q9Y2X7|GIT1_HUMAN ARF GTPase-activating protein GIT1 OS=Homo sapiens GN=GIT1 PE=1 SV=2//0
chr6	24785909	24786059	ENSG00000112312.5	7.6e-05	+	24785909	24786059	0	1	150,	0	-4.12	-3.26	1.86	-2.69	-4.34	-2.26	--	sp|O75496|GEMI_HUMAN Geminin OS=Homo sapiens GN=GMNN PE=1 SV=1//2.18601e-135
chr7	155595437	155596218	ENSG00000164690.3	1.3e-07	-	155595437	155596218	0	1	781,	0	-6.87	-5.89	16	-2.31	-3.81	-2.29	--	sp|Q15465|SHH_HUMAN Sonic hedgehog protein OS=Homo sapiens GN=SHH PE=1 SV=1//0
chr15	52258343	52258701	ENSG00000166477.8	1.2e-06	-	52258343	52258701	0	1	358,	0	-5.92	-4.97	3.76	-1.89	-3.24	-2.41	--	sp|Q8WVC0|LEO1_HUMAN RNA polymerase-associated protein LEO1 OS=Homo sapiens GN=LEO1 PE=1 SV=1//0
chr4	85414008	85414428	ENSG00000163623.5	4.5e-05	-	85414008	85414428	0	1	420,	0	-4.35	-3.47	3.29	-1.65	-2.92	-2.46	--	sp|P78426|NKX61_HUMAN Homeobox protein Nkx-6.1 OS=Homo sapiens GN=NKX6-1 PE=2 SV=2//3.79768e-12
chr7	94285310	94285521	ENSG00000127990.11	1.7e-09	-	94285310	94285521	0	1	211,	0	-8.78	-7.74	4.43	-2.06	-3.45	-2.46	--	sp|O43556|SGCE_HUMAN Epsilon-sarcoglycan OS=Homo sapiens GN=SGCE PE=1 SV=6//0
chr8	125463527	125463827	ENSG00000183665.4	1.3e-36	+	125463527	125463827	0	1	300,	0	-35.9	-34.5	10.8	-2.78	-4.47	-2.48	--	sp|Q53H54|TYW2_HUMAN tRNA wybutosine-synthesizing protein 2 homolog OS=Homo sapiens GN=TRMT12 PE=1 SV=1//0
chr9	132657993	132662262	ENSG00000187239.12	1.3e-14	-	132657993	132662262	0	2	282,19,	0,4250	-13.9	-12.8	6.09	-2.02	-3.41	-2.49	--	sp|Q96RU3|FNBP1_HUMAN Formin-binding protein 1 OS=Homo sapiens GN=FNBP1 PE=1 SV=2//0
chr19	48947139	48947559	ENSG00000105464.3	1e-08	+	48947139	48947559	0	1	420,	0	-7.98	-6.96	5.91	-1.9	-3.25	-2.49	--	sp|O15399|NMDE4_HUMAN Glutamate receptor ionotropic, NMDA 2D OS=Homo sapiens GN=GRIN2D PE=1 SV=2//0
chr7	99755829	99756010	ENSG00000146826.10	2.6e-05	-	99755829	99756010	0	1	181,	0	-4.58	-3.69	2.92	-1.44	-2.63	-2.7	--	sp|Q8WVR3|CG043_HUMAN Uncharacterized protein C7orf43 OS=Homo sapiens GN=C7orf43 PE=1 SV=2//0
chr1	33764974	33765333	ENSG00000256142.1	5e-29	+	33764974	33765333	0	1	359,	0	-28.3	-27	11.3	-2.11	-3.54	-2.74	--	-//-
chr19	42580320	42583069	ENSG00000105732.9	1.9e-07	+	42580320	42583069	0	2	118,331,	0,2418	-6.71	-5.73	4.22	-2.34	-3.85	-2.75	--	sp|Q6ZN55|ZN574_HUMAN Zinc finger protein 574 OS=Homo sapiens GN=ZNF574 PE=1 SV=2//0
chr7	77378858	77379248	ENSG00000187257.10	1e-08	+	77378858	77379248	0	1	390,	0	-7.98	-6.96	11.8	-1.32	-2.45	-2.87	--	sp|Q6PCB5|RSBNL_HUMAN Round spermatid basic protein 1-like protein OS=Homo sapiens GN=RSBN1L PE=1 SV=2//0
chr2	198281485	198283262	ENSG00000115524.11	1.4e-05	-	198281485	198283262	0	2	150,30,	0,1747	-4.86	-3.96	2.49	-1.79	-3.11	-2.88	--	sp|O75533|SF3B1_HUMAN Splicing factor 3B subunit 1 OS=Homo sapiens GN=SF3B1 PE=1 SV=3//0
chr15	42117418	42117898	ENSG00000137802.9	1e-37	+	42117418	42117898	0	1	480,	0	-37	-35.6	6.49	-6.79	-9.24	-2.88	--	sp|O60336|MABP1_HUMAN Mitogen-activated protein kinase-binding protein 1 OS=Homo sapiens GN=MAPKBP1 PE=1 SV=4//0
chr6	31868305	31868604	ENSG00000204366.3	4.5e-10	-	31868305	31868604	0	1	299,	0	-9.35	-8.3	5.48	-1.55	-2.78	-2.92	--	sp|Q9Y330|ZBT12_HUMAN Zinc finger and BTB domain-containing protein 12 OS=Homo sapiens GN=ZBTB12 PE=1 SV=1//0
chr7	6729918	6730727	ENSG00000164631.14	4.8e-10	-	6729918	6730727	0	1	809,	0	-9.32	-8.27	12.7	-1.87	-3.21	-3.1	--	sp|P17014|ZNF12_HUMAN Zinc finger protein 12 OS=Homo sapiens GN=ZNF12 PE=2 SV=3//0
chr22	47131150	47133919	ENSG00000100422.9	2e-10	-	47131150	47133919	0	2	255,16,	0,2753	-9.69	-8.62	6.28	-1.55	-2.78	-3.12	--	sp|Q8TCT0|CERK1_HUMAN Ceramide kinase OS=Homo sapiens GN=CERK PE=1 SV=1//0
chr2	220149649	220149830	ENSG00000135924.11	6e-07	+	220149649	220149830	0	1	181,	0	-6.22	-5.26	5.06	-1.64	-2.89	-3.14	--	sp|P25686|DNJB2_HUMAN DnaJ homolog subfamily B member 2 OS=Homo sapiens GN=DNAJB2 PE=1 SV=3//1.46627e-16
chr2	174820269	174820630	ENSG00000172845.9	1.4e-06	-	174820269	174820630	0	1	361,	0	-5.84	-4.89	3.84	-2.21	-3.67	-3.31	--	sp|Q02447|SP3_HUMAN Transcription factor Sp3 OS=Homo sapiens GN=SP3 PE=1 SV=3//0
chr13	103459731	103459971	ENSG00000134897.9	4.5e-10	+	103459731	103459971	0	1	240,	0	-9.35	-8.29	5.8	-2.08	-3.49	-3.54	--	sp|Q86UB2|BIVM_HUMAN Basic immunoglobulin-like variable motif-containing protein OS=Homo sapiens GN=BIVM PE=2 SV=3//0
chr9	102730939	102731090	ENSG00000136874.6	0.00058	+	102730939	102731090	0	1	151,	0	-3.24	-2.43	2.65	-1.34	-2.48	-3.85	--	sp|P56962|STX17_HUMAN Syntaxin-17 OS=Homo sapiens GN=STX17 PE=1 SV=2//2.02616e-169
chr9	139369444	139369775	ENSG00000148396.14	2.1e-05	-	139369444	139369775	0	1	331,	0	-4.68	-3.79	5.57	-1.34	-2.49	-3.85	--	sp|O15027|SC16A_HUMAN Protein transport protein Sec16A OS=Homo sapiens GN=SEC16A PE=1 SV=3//0
chr12	52200898	52201618	ENSG00000196876.9	1e-14	+	52200898	52201618	0	1	720,	0	-14	-12.8	48.9	-1.99	-3.37	-3.95	--	sp|Q9UQD0|SCN8A_HUMAN Sodium channel protein type 8 subunit alpha OS=Homo sapiens GN=SCN8A PE=1 SV=1//0
chr19	44679687	44680047	ENSG00000167380.12	2.5e-11	+	44679687	44680047	0	1	360,	0	-10.6	-9.51	5.99	-2.13	-3.56	-4.01	--	sp|Q9NYT6|ZN226_HUMAN Zinc finger protein 226 OS=Homo sapiens GN=ZNF226 PE=2 SV=2//5.31068e-43
chr1	41847793	41847974	ENSG00000204060.4	8.7e-05	+	41847793	41847974	0	1	181,	0	-4.06	-3.2	3.66	-1.48	-2.68	-4.11	--	sp|A8MYZ6|FOXO6_HUMAN Forkhead box protein O6 OS=Homo sapiens GN=FOXO6 PE=1 SV=1//2.29274e-17
chr7	139044133	139044312	ENSG00000273391.1	2.9e-06	-	139044133	139044312	0	1	179,	0	-5.54	-4.61	4.31	-2.17	-3.61	-4.5	--	-//-
