# Supplementary material for: METTL14‐mediated m6A modification of ZFP14 inhibits clear cell renal cell carcinoma progression via promoting STAT3 ubiquitination
Source: Clin Transl Med. 2025 Feb 12;15(2):e70232. doi: 10.1002/ctm2.70232 (PMC11815563; doi:10.1002/ctm2.70232)
Supplement: Supplementary file 2 — Supporting information [file CTM2-15-e70232-s001.xls]

gene_id	ZFP14_1	ZFP14_2	ZFP14_3	Vector_1	Vector_2	Vector_3	ZFP14	Vector	log2FoldChange	pvalue	padj	gene_name	gene_chr	gene_start	gene_end	gene_strand	gene_length	gene_biotype	gene_description	tf_family
ENSG00000149968	0	0	0.985167028	44.41856274	9.001731433	10.99162455	0.328389009	21.47063957	-5.935591495	3.02E-05	1	MMP3	11	102835801	102843803	-	2048	protein_coding	matrix metallopeptidase 3 [Source:HGNC Symbol;Acc:HGNC:7173]	-
ENSG00000234832	0	0	0	7.230928818	6.001154288	5.995431572	0	6.409171559	-5.154616238	0.00279416	1	AL096677.1	20	23346941	23351486	-	814	antisense	novel transcript	-
ENSG00000169783	0	0	0	3.098969494	10.00192381	5.995431572	0	6.365441626	-5.145976455	0.003335923	1	LINGO1	15	77613027	77820900	-	4902	protein_coding	leucine rich repeat and Ig domain containing 1 [Source:HGNC Symbol;Acc:HGNC:21205]	-
ENSG00000252759	0	0	0	10.32989831	3.000577144	3.996954381	0	5.775809946	-5.00325514	0.005672526	1	RF00019	2	200863152	200863247	-	96	misc_RNA		-
ENSG00000257058	0	0	0	10.32989831	3.000577144	2.997715786	0	5.442730414	-4.917366656	0.007760092	1	AP001363.2	11	62545999	62547699	+	391	antisense	novel transcript	-
ENSG00000264745	0	0	0	6.197938987	2.000384763	7.993908762	0	5.397410837	-4.906751732	0.007772017	1	TTC39C-AS1	18	23994213	24015339	-	817	antisense	TTC39C antisense RNA 1 [Source:HGNC Symbol;Acc:HGNC:51321]	-
ENSG00000164400	0	0	0	8.26391865	4.000769526	2.997715786	0	5.087467987	-4.820450519	0.009608331	1	CSF2	5	132073790	132076170	+	787	protein_coding	colony stimulating factor 2 [Source:HGNC Symbol;Acc:HGNC:2434]	-
ENSG00000276923	0	0	0	6.197938987	6.001154288	2.997715786	0	5.06560302	-4.815007435	0.009375028	1	AL139351.1	20	48073869	48074188	+	320	lincRNA	novel transcript	-
ENSG00000263982	0	0	0	0	3.000577144	11.99086314	0	4.997146762	-4.797328381	0.020660354	1	AC009716.1	18	76372717	76378275	+	398	antisense	novel transcript, antisense to ZFN156	-
ENSG00000274274	0	0	0	10.32989831	0	3.996954381	0	4.775617564	-4.728694507	0.02326815	1	GAGE13	X	49331616	49338952	+	530	protein_coding	G antigen 13 [Source:HGNC Symbol;Acc:HGNC:29081]	-
ENSG00000245311	0	0	0	5.164949156	9.001731433	0	0	4.722226863	-4.714016613	0.023447508	1	ARNTL2-AS1	12	27389789	27446625	-	804	antisense	ARNTL2 antisense RNA 1 [Source:HGNC Symbol;Acc:HGNC:49892]	-
ENSG00000105376	0	0	0	0	4.000769526	9.992385953	0	4.664385159	-4.697955098	0.024903965	1	ICAM5	19	10289981	10296778	+	3906	protein_coding	intercellular adhesion molecule 5 [Source:HGNC Symbol;Acc:HGNC:5348]	-
ENSG00000249526	0	0	0	0	3.000577144	10.99162455	0	4.664067231	-4.697837282	0.025893262	1	AC008667.1	5	139684645	139745010	+	568	lincRNA	novel transcript	-
ENSG00000153446	0	0.956833026	0	3.098969494	13.00250096	9.992385953	0.318944342	8.697952135	-4.63491387	0.003827718	1	C16orf89	16	5044122	5066110	-	2067	protein_coding	chromosome 16 open reading frame 89 [Source:HGNC Symbol;Acc:HGNC:28687]	-
ENSG00000261864	0	0	0	5.164949156	2.000384763	5.995431572	0	4.38692183	-4.607621943	0.017942199	1	AC130462.1	16	68077340	68122271	+	549	processed_transcript	novel transcript	-
ENSG00000272715	0	0	0	4.131959325	6.001154288	2.997715786	0	4.376943133	-4.604753949	0.017250849	1	AL157904.1	1	116909149	116909531	-	383	lincRNA	novel transcript	-
ENSG00000272834	0	0	0	3.098969494	0	9.992385953	0	4.363785149	-4.600797937	0.032016453	1	AL022238.3	22	40415003	40415445	+	443	antisense	novel transcript, antisense to MKL1	-
ENSG00000187550	0	0.956833026	0	0	13.00250096	10.99162455	0.318944342	7.998041835	-4.514121244	0.010422633	1	SBK2	19	55529733	55537089	-	1092	protein_coding	SH3 domain binding kinase family member 2 [Source:HGNC Symbol;Acc:HGNC:34416]	-
ENSG00000178342	0	0	0	7.230928818	3.000577144	1.998477191	0	4.076661051	-4.500607421	0.024552578	1	KCNG2	18	79863668	79900184	+	2162	protein_coding	potassium voltage-gated channel modifier subfamily G member 2 [Source:HGNC Symbol;Acc:HGNC:6249]	-
ENSG00000254814	0	0	0	6.197938987	0	5.995431572	0	4.064456853	-4.497004049	0.037908874	1	AP003031.1	11	75800877	75803415	-	758	antisense	novel transcript	-
ENSG00000230010	0	0	0	6.197938987	1.000192381	4.996192976	0	4.064774782	-4.4969466	0.026452034	1	AL049646.1	20	18322552	18359300	-	2548	lincRNA	novel transcript	-
ENSG00000250240	0	0	0	5.164949156	6.001154288	0.999238595	0	4.055114013	-4.493927467	0.026627828	1	AC008840.1	5	95701249	95732295	-	909	antisense	novel transcript	-
ENSG00000201555	0	0	0	2.065979662	3.000577144	6.994670167	0	4.020408991	-4.483057334	0.025533426	1	RF00019	6	31778817	31778905	-	89	misc_RNA		-
ENSG00000248648	0	0.956833026	0	10.32989831	12.00230858	0.999238595	0.318944342	7.777148495	-4.471551453	0.008151271	1	AC113410.1	5	133003119	133003365	+	247	processed_pseudogene	NADH dehydrogenase (ubiquinone) 1 alpha subcomplex, 4, 9kDa (NDUFA4) pseudogene	-
ENSG00000272347	0	0	0	2.065979662	4.000769526	4.996192976	0	3.687647388	-4.35832691	0.03324944	1	AC116351.2	5	1005039	1006623	+	1585	lincRNA	novel transcript	-
ENSG00000204669	0	0	0	2.065979662	4.000769526	4.996192976	0	3.687647388	-4.35832691	0.03324944	1	C9orf57	9	72051376	72072721	-	1563	protein_coding	chromosome 9 open reading frame 57 [Source:HGNC Symbol;Acc:HGNC:27037]	-
ENSG00000160408	0	0	0	2.065979662	3.000577144	5.995431572	0	3.687329459	-4.358207936	0.033961641	1	ST6GALNAC6	9	127885321	127905408	-	5307	protein_coding	ST6 N-acetylgalactosaminide alpha-2,6-sialyltransferase 6 [Source:HGNC Symbol;Acc:HGNC:23364]	-
ENSG00000100314	0	0	0	2.065979662	1.000192381	7.993908762	0	3.686693602	-4.35791972	0.039234028	1	CABP7	22	29720084	29731839	+	3259	protein_coding	calcium binding protein 7 [Source:HGNC Symbol;Acc:HGNC:20834]	-
ENSG00000003147	0	0	0	1.032989831	7.00134667	2.997715786	0	3.677350762	-4.354728081	0.037672826	1	ICA1	7	8113184	8262687	-	4891	protein_coding	islet cell autoantigen 1 [Source:HGNC Symbol;Acc:HGNC:5343]	-
ENSG00000226957	0	0	0	1.032989831	4.000769526	5.995431572	0	3.676396976	-4.354416031	0.036798228	1	AL358075.1	1	46046818	46048368	+	649	antisense	novel transcript	-
ENSG00000265018	0.992420626	0	0	15.49484747	4.000769526	1.998477191	0.330806875	7.164698061	-4.351641362	0.01094807	1	AGAP12P	10	48009873	48031640	-	2400	transcribed_unprocessed_pseudogene	ArfGAP with GTPase domain, ankyrin repeat and PH domain 12, pseudogene [Source:HGNC Symbol;Acc:HGNC:23661]	-
ENSG00000271913	0	0.956833026	0	3.098969494	3.000577144	14.98857893	0.318944342	7.029375189	-4.32747626	0.011229517	1	AL035530.2	6	158988178	159088114	+	5659	antisense	novel transcript, antisense to TAGAP	-
ENSG00000272716	0	0.956833026	0	7.230928818	7.00134667	5.995431572	0.318944342	6.74256902	-4.266078702	0.009885805	1	AL121658.1	2	32165046	32165757	-	712	lincRNA	novel transcript	-
ENSG00000266904	0	1.913666051	0	4.131959325	15.00288572	17.98629471	0.637888684	12.37371325	-4.25663402	0.002248428	1	LINC00663	19	19757366	19776423	-	4334	lincRNA	long intergenic non-protein coding RNA 663 [Source:HGNC Symbol;Acc:HGNC:28609]	-
ENSG00000258181	0	0	0	5.164949156	1.000192381	3.996954381	0	3.387365306	-4.233906789	0.047533813	1	AC008083.2	12	47248124	47257539	+	510	lincRNA	novel transcript	-
ENSG00000226649	0	0	0	4.131959325	1.000192381	4.996192976	0	3.376114894	-4.229697719	0.047927059	1	AC019118.1	2	3156756	3157797	+	435	lincRNA	novel transcript	-
ENSG00000256747	0	0	0	4.131959325	1.000192381	4.996192976	0	3.376114894	-4.229697719	0.047927059	1	AC009511.2	12	27779821	27781067	-	679	antisense	novel transcript	-
ENSG00000270533	0	0	0	3.098969494	6.001154288	0.999238595	0	3.366454126	-4.226075334	0.049060034	1	CR382285.1	21	9975017	10119309	-	1856	transcribed_processed_pseudogene	ribosomal protein L7a (RPL7A) pseudogene	-
ENSG00000266010	0	0	0	3.098969494	1.000192381	5.995431572	0	3.364864482	-4.22547512	0.049117056	1	GATA6-AS1	18	22164886	22169878	-	3173	antisense	GATA6 antisense RNA 1 (head to head) [Source:HGNC Symbol;Acc:HGNC:48840]	-
ENSG00000257279	0	0	0	2.065979662	2.000384763	5.995431572	0	3.353931999	-4.221378276	0.047361423	1	AC127164.1	12	116977442	116987337	-	4196	antisense	uncharacterized LOC100506551 [Source:NCBI gene;Acc:100506551]	-
ENSG00000241923	0	0	0	1.032989831	5.000961907	3.996954381	0	3.343635373	-4.217483295	0.04908396	1	RPL14P3	4	140366240	140366861	-	622	processed_pseudogene	ribosomal protein L14 pseudogene 3 [Source:HGNC Symbol;Acc:HGNC:36638]	-
ENSG00000230310	0	0	0	1.032989831	5.000961907	3.996954381	0	3.343635373	-4.217483295	0.04908396	1	AC010422.1	19	12552597	12553644	+	543	lincRNA	novel transcript	-
ENSG00000229782	0	0.956833026	0	9.296908481	5.000961907	4.996192976	0.318944342	6.431354455	-4.197079284	0.012563895	1	AC118754.1	17	4497394	4499674	-	370	antisense	novel transcript	-
ENSG00000276547	0	0	0.985167028	7.230928818	10.00192381	0	0.328389009	5.744284211	-4.034595373	0.032497186	1	PCDHGB5	5	141397987	141512979	+	4851	protein_coding	protocadherin gamma subfamily B, 5 [Source:HGNC Symbol;Acc:HGNC:8712]	-
ENSG00000197768	0.992420626	0	0	0	13.00250096	2.997715786	0.330806875	5.333405581	-3.929590821	0.043793595	1	STPG3	9	137251261	137253483	+	1611	protein_coding	sperm-tail PG-rich repeat containing 3 [Source:HGNC Symbol;Acc:HGNC:37285]	-
ENSG00000260861	0	0	0.985167028	0	9.001731433	6.994670167	0.328389009	5.332133867	-3.9293718	0.040169762	1	AL049634.2	20	1540144	1620009	-	1283	protein_coding	novel protein, SIRPB1-SIRPD readthrough	-
ENSG00000272663	1.984841252	0	0	5.164949156	17.00327048	6.994670167	0.661613751	9.720963269	-3.892252972	0.0072896	1	AC093635.1	2	48440043	48440597	-	555	lincRNA	novel transcript	-
ENSG00000241945	2.977261879	0.956833026	1.970334057	6.197938987	44.00846478	28.97791926	1.968142987	26.39477434	-3.751955409	4.28E-05	1	PWP2	21	44107290	44131181	+	6922	protein_coding	PWP2, small subunit processome component [Source:HGNC Symbol;Acc:HGNC:9711]	-
ENSG00000207037	0	0.956833026	0	5.164949156	5.000961907	3.996954381	0.318944342	4.720955148	-3.751800599	0.037464113	1	RNU6-339P	15	84938416	84938522	-	107	snRNA	RNA, U6 small nuclear 339, pseudogene [Source:HGNC Symbol;Acc:HGNC:47302]	-
ENSG00000251307	0	0	0.985167028	4.131959325	5.000961907	4.996192976	0.328389009	4.709704736	-3.748871902	0.037588753	1	AC026704.1	5	55233934	55295201	+	770	antisense	novel transcript	-
ENSG00000174343	0	0.956833026	0	4.131959325	4.000769526	5.995431572	0.318944342	4.709386807	-3.748786526	0.038012451	1	CHRNA9	4	40335329	40355217	+	3168	protein_coding	cholinergic receptor nicotinic alpha 9 subunit [Source:HGNC Symbol;Acc:HGNC:14079]	-
ENSG00000278983	0	0	0.985167028	4.131959325	3.000577144	6.994670167	0.328389009	4.709068879	-3.748697827	0.039035906	1	AC048380.2	18	48564795	48568342	+	3548	TEC	TEC	-
ENSG00000228727	0	0.956833026	0.985167028	4.131959325	9.001731433	7.993908762	0.647333351	7.042533173	-3.437829195	0.022118531	1	SAPCD1	6	31762799	31764851	+	1557	protein_coding	suppressor APC domain containing 1 [Source:HGNC Symbol;Acc:HGNC:13938]	-
ENSG00000279140	0	0	1.970334057	11.36288814	2.000384763	6.994670167	0.656778019	6.785981024	-3.374021593	0.034299379	1	AL590326.1	14	104815449	104815753	-	305	TEC	novel transcript	-
ENSG00000274220	1.984841252	0.956833026	0	5.164949156	14.00269334	10.99162455	0.980558093	10.05308901	-3.361419619	0.008003464	1	AC009163.6	16	75433836	75436392	+	2557	lincRNA	novel transcript	-
ENSG00000221916	2.977261879	0	0	8.26391865	7.00134667	13.98934033	0.992420626	9.751535218	-3.309446438	0.011573377	1	C19orf73	19	49118397	49119140	-	744	protein_coding	chromosome 19 open reading frame 73 [Source:HGNC Symbol;Acc:HGNC:25534]	-
ENSG00000165695	0	1.913666051	0	4.131959325	8.001539051	5.995431572	0.637888684	6.042976649	-3.22567817	0.04367745	1	AK8	9	132725578	132878777	-	2731	protein_coding	adenylate kinase 8 [Source:HGNC Symbol;Acc:HGNC:26526]	-
ENSG00000260903	0.992420626	0.956833026	0	5.164949156	5.000961907	7.993908762	0.649751217	6.053273275	-3.217129668	0.037704619	1	XKR7	20	31968002	32003387	+	7844	protein_coding	XK related 7 [Source:HGNC Symbol;Acc:HGNC:23062]	-
ENSG00000152154	0	0.956833026	1.970334057	5.164949156	8.001539051	13.98934033	0.975722361	9.051942847	-3.212726222	0.013494643	1	TMEM178A	2	39664982	39717963	+	2470	protein_coding	transmembrane protein 178A [Source:HGNC Symbol;Acc:HGNC:28517]	-
ENSG00000188522	2.977261879	0	0.985167028	20.65979662	10.00192381	4.996192976	1.320809636	11.88597114	-3.178674758	0.006859805	1	FAM83G	17	18968789	19004804	-	7876	protein_coding	family with sequence similarity 83 member G [Source:HGNC Symbol;Acc:HGNC:32554]	-
ENSG00000240972	0	5.740998153	0	17.56082713	15.00288572	15.98781752	1.913666051	16.18384346	-3.063775793	0.002814328	1	MIF	22	23894004	23895227	+	1109	protein_coding	macrophage migration inhibitory factor [Source:HGNC Symbol;Acc:HGNC:7097]	-
ENSG00000271855	0	2.870499077	0	7.230928818	9.001731433	6.994670167	0.956833026	7.742443473	-2.999174678	0.030411084	1	AC073195.1	2	9555899	9556775	+	877	lincRNA	novel transcript	-
ENSG00000256008	0.992420626	0.956833026	0.985167028	7.230928818	8.001539051	7.993908762	0.978140227	7.742125544	-2.985003823	0.021337366	1	AC125616.1	12	120629611	120641591	-	1119	antisense	novel transcript, antisense to CABP1	-
ENSG00000267871	0.992420626	1.913666051	0	6.197938987	9.001731433	6.994670167	0.968695559	7.398113529	-2.925602655	0.02995825	1	ZNF460-AS1	19	57267220	57280334	-	738	antisense	ZNF460 antisense RNA 1 [Source:HGNC Symbol;Acc:HGNC:53774]	-
ENSG00000229487	0	2.870499077	1.970334057	3.098969494	18.00346287	14.98857893	1.613611044	12.0303371	-2.892454358	0.010837998	1	ALG13-AS1	X	111706649	111711101	-	195	antisense	ALG13 antisense RNA 1 [Source:HGNC Symbol;Acc:HGNC:41277]	-
ENSG00000228294	1.984841252	1.913666051	0	16.5278373	3.000577144	6.994670167	1.299502435	8.841028203	-2.761965279	0.029383723	1	BMS1P17	14	19301704	19316914	+	1130	transcribed_unprocessed_pseudogene	BMS1, ribosome biogenesis factor pseudogene 17 [Source:HGNC Symbol;Acc:HGNC:49162]	-
ENSG00000262587	0	1.913666051	1.970334057	8.26391865	4.000769526	12.99010174	1.294666703	8.418263305	-2.695697303	0.031295518	1	AC133552.2	16	25031744	25058109	+	1126	transcribed_unprocessed_pseudogene	leucine carboxyl methyltransferase 1 pseudogene [Source:NCBI gene;Acc:554206]	-
ENSG00000008516	0.992420626	1.913666051	0.985167028	4.131959325	11.0021162	9.992385953	1.297084569	8.375487158	-2.688099617	0.026989068	1	MMP25	16	3046681	3060726	+	4126	protein_coding	matrix metallopeptidase 25 [Source:HGNC Symbol;Acc:HGNC:14246]	-
ENSG00000274628	1.984841252	0.956833026	0.985167028	4.131959325	7.00134667	13.98934033	1.308947102	8.374215443	-2.681831275	0.028689036	1	AL669942.1	9	66047084	66055006	-	7923	processed_transcript	family with sequence similarity 95 member B1-like [Source:NCBI gene;Acc:105379252]	-
ENSG00000168282	0	0.956833026	5.91100217	17.56082713	17.00327048	8.993147357	2.289278399	14.51908166	-2.666731288	0.008061454	1	MGAT2	14	49620795	49623481	+	2687	protein_coding	mannosyl (alpha-1,6-)-glycoprotein beta-1,2-N-acetylglucosaminyltransferase [Source:HGNC Symbol;Acc:HGNC:7045]	-
ENSG00000273742	0.992420626	1.913666051	3.940668114	8.26391865	17.00327048	16.98705612	2.282251597	14.08474842	-2.626740967	0.005614197	1	MIR6075	5	1510762	1510856	-	95	miRNA	microRNA 6075 [Source:HGNC Symbol;Acc:HGNC:50198]	-
ENSG00000230839	0.992420626	3.827332102	0.985167028	8.26391865	17.00327048	9.992385953	1.934973252	11.7531917	-2.59546107	0.012142541	1	AL121760.1	20	1804016	1817606	-	346	lincRNA	novel transcript	-
ENSG00000260495	0	3.827332102	1.970334057	18.59381696	7.00134667	8.993147357	1.932555386	11.529437	-2.567093911	0.017232506	1	AC009148.1	16	81310731	81313423	-	2693	antisense	novel transcript, antisense to GAN	-
ENSG00000228315	0	1.913666051	3.940668114	15.49484747	8.001539051	10.99162455	1.951444722	11.49600369	-2.556120568	0.015925431	1	GUSBP11	22	23638487	23717356	-	6550	processed_transcript	glucuronidase, beta pseudogene 11 [Source:HGNC Symbol;Acc:HGNC:42325]	-
ENSG00000198237	3.969682505	5.740998153	4.925835142	23.75876612	16.0030781	43.96649819	4.8788386	27.90944747	-2.515013536	0.000240662	1	AC131392.1	5	69875271	69920867	+	633	unprocessed_pseudogene	glucuronidase, beta (GUSB) pseudogene	-
ENSG00000274012	0	2.870499077	2.955501085	11.36288814	17.00327048	4.996192976	1.942000054	11.12078387	-2.512717568	0.020992336	1	RN7SL2	14	49862550	49862849	-	300	misc_RNA	RNA, 7SL, cytoplasmic 2 [Source:HGNC Symbol;Acc:HGNC:23134]	-
ENSG00000278017	0.992420626	1.913666051	0.985167028	6.197938987	9.001731433	6.994670167	1.297084569	7.398113529	-2.508306271	0.042121498	1	AC064801.1	18	62525919	62526325	-	407	antisense	novel transcript, antisense to ZCCHC2	-
ENSG00000201772	1.984841252	4.784165128	0	9.296908481	5.000961907	22.98248769	2.25633546	12.42678603	-2.455013174	0.021994154	1	SNORA5C	7	45104906	45105042	-	137	snoRNA	small nucleolar RNA, H/ACA box 5C [Source:HGNC Symbol;Acc:HGNC:32590]	-
ENSG00000170276	1.984841252	0.956833026	3.940668114	9.296908481	15.00288572	11.99086314	2.294114131	12.09688578	-2.403056107	0.013745717	1	HSPB2	11	111912242	111914093	+	1335	protein_coding	heat shock protein family B (small) member 2 [Source:HGNC Symbol;Acc:HGNC:5247]	-
ENSG00000275807	0	2.870499077	2.955501085	13.42886781	10.00192381	6.994670167	1.942000054	10.1418206	-2.379055677	0.029026136	1	AC145285.6	16	28822431	28823969	-	1539	antisense	novel transcript, antisense to ATXN2L	-
ENSG00000151023	1.984841252	2.870499077	0	9.296908481	8.001539051	7.993908762	1.618446776	8.430785431	-2.375903144	0.043115441	1	ENKUR	10	24981979	25062279	-	4076	protein_coding	enkurin, TRPC channel interacting protein [Source:HGNC Symbol;Acc:HGNC:28388]	-
ENSG00000179455	1.984841252	2.870499077	2.955501085	11.36288814	18.00346287	9.992385953	2.603613805	13.11957899	-2.332333994	0.010905563	1	MKRN3	15	23565674	23630075	+	5735	protein_coding	makorin ring finger protein 3 [Source:HGNC Symbol;Acc:HGNC:7114]	-
ENSG00000186510	5.954523757	4.784165128	2.955501085	30.98969494	21.00404001	15.98781752	4.56472999	22.66051749	-2.310838002	0.001179372	1	CLCNKA	1	16018875	16034050	+	3476	protein_coding	chloride voltage-gated channel Ka [Source:HGNC Symbol;Acc:HGNC:2026]	-
ENSG00000196611	53.59071382	28.70499077	42.36218222	282.0062239	143.0275105	168.8713226	41.55262894	197.9683524	-2.253327213	1.26E-13	5.96E-11	MMP1	11	102789920	102798160	-	1970	protein_coding	matrix metallopeptidase 1 [Source:HGNC Symbol;Acc:HGNC:7155]	-
ENSG00000278918	0.992420626	4.784165128	5.91100217	11.36288814	17.00327048	26.97944207	3.895862641	18.44853357	-2.241841709	0.005735234	1	AC080112.3	17	40348049	40350539	-	2491	TEC	novel transcript	-
ENSG00000250155	1.984841252	0.956833026	3.940668114	11.36288814	16.0030781	3.996954381	2.294114131	10.45430688	-2.191252221	0.037425899	1	AC008957.1	5	36666214	36725195	-	1159	antisense	uncharacterized LOC107986412 [Source:NCBI gene;Acc:107986412]	-
ENSG00000110076	10.91662689	0	0	11.36288814	18.00346287	18.98553331	3.63887563	16.11729477	-2.154137143	0.035323281	1	NRXN2	11	64606174	64723188	-	10580	protein_coding	neurexin 2 [Source:HGNC Symbol;Acc:HGNC:8009]	-
ENSG00000100351	4.962103131	1.913666051	3.940668114	23.75876612	7.00134667	16.98705612	3.605479099	15.91572297	-2.14445646	0.011954681	1	GRAP2	22	39901082	39973721	+	6190	protein_coding	GRB2 related adaptor protein 2 [Source:HGNC Symbol;Acc:HGNC:4563]	-
ENSG00000189001	2.977261879	3.827332102	3.940668114	9.296908481	27.0051943	8.993147357	3.581754032	15.09841671	-2.075887374	0.016274523	1	SBSN	19	35523367	35528351	-	1986	protein_coding	suprabasin [Source:HGNC Symbol;Acc:HGNC:24950]	-
ENSG00000157782	8.931785636	15.30932841	15.76267245	37.18763392	70.0134667	60.95355431	13.3345955	56.05155164	-2.071023904	6.68E-06	1	CABP1	12	120640552	120667324	+	5858	protein_coding	calcium binding protein 1 [Source:HGNC Symbol;Acc:HGNC:1384]	-
ENSG00000278212	0.992420626	5.740998153	0.985167028	12.39587797	11.0021162	8.993147357	2.572861936	10.79704718	-2.060504628	0.041871023	1	AC134878.2	Y	11153858	11159013	-	1265	unprocessed_pseudogene	MAFF interacting protein (pseudogene)	-
ENSG00000216866	12.90146814	8.61149723	7.881336227	63.0123797	29.00557906	29.97715786	9.798100533	40.66503887	-2.053110005	0.000164654	1	RPS2P55	X	40934982	40935864	-	883	processed_pseudogene	ribosomal protein S2 pseudogene 55 [Source:HGNC Symbol;Acc:HGNC:36140]	-
ENSG00000244383	7.93936501	4.784165128	0.985167028	22.72577629	20.00384763	11.99086314	4.569565722	18.24016235	-1.997181795	0.011820997	1	FAM3D-AS1	3	58607080	58644491	+	1812	antisense	FAM3D antisense RNA 1 [Source:HGNC Symbol;Acc:HGNC:41276]	-
ENSG00000205090	2.977261879	1.913666051	4.925835142	15.49484747	8.001539051	14.98857893	3.272254357	12.82832182	-1.972849305	0.026940545	1	TMEM240	1	1535174	1540453	-	1380	protein_coding	transmembrane protein 240 [Source:HGNC Symbol;Acc:HGNC:25186]	-
ENSG00000260287	4.962103131	23.92082564	9.851670284	57.84743055	16.0030781	74.94289464	12.91153302	49.5978011	-1.937736494	0.001314209	1	TBC1D3G	17	36323884	36334759	+	2065	protein_coding	TBC1 domain family member 3G [Source:HGNC Symbol;Acc:HGNC:29860]	-
ENSG00000169562	7.93936501	0	7.881336227	9.296908481	23.00442477	26.97944207	5.273567079	19.76025844	-1.911961889	0.021373992	1	GJB1	X	71215194	71225516	+	2479	protein_coding	gap junction protein beta 1 [Source:HGNC Symbol;Acc:HGNC:4283]	-
ENSG00000083807	0.992420626	3.827332102	5.91100217	8.26391865	16.0030781	15.98781752	3.5769183	13.41827143	-1.906936019	0.031840429	1	SLC27A5	19	58479512	58512413	-	8025	protein_coding	solute carrier family 27 member 5 [Source:HGNC Symbol;Acc:HGNC:10999]	-
ENSG00000275025	1.984841252	6.697831179	0.985167028	9.296908481	7.00134667	19.98477191	3.222613153	12.09434235	-1.902283414	0.049558728	1	AC002401.3	17	50098460	50098899	-	440	antisense	novel transcript, antisense to PDK2	-
ENSG00000176125	3.969682505	1.913666051	9.851670284	27.89072544	21.00404001	8.993147357	5.24500628	19.29597094	-1.881217911	0.016737468	1	UFSP1	7	100888723	100889718	-	996	protein_coding	UFM1 specific peptidase 1 (inactive) [Source:HGNC Symbol;Acc:HGNC:33821]	-
ENSG00000272677	1.984841252	6.697831179	1.970334057	12.39587797	11.0021162	15.98781752	3.551002163	13.1286039	-1.880772613	0.032996624	1	AC124016.1	4	82374301	82384027	+	906	antisense	uncharacterized LOC101928963 [Source:NCBI gene;Acc:101928963]	-
ENSG00000007516	2.977261879	3.827332102	1.970334057	11.36288814	11.0021162	9.992385953	2.924976013	10.78579676	-1.880574156	0.043971649	1	BAIAP3	16	1333601	1349441	+	6146	protein_coding	BAI1 associated protein 3 [Source:HGNC Symbol;Acc:HGNC:948]	-
ENSG00000248592	2.977261879	5.740998153	1.970334057	5.164949156	20.00384763	13.98934033	3.562864696	13.05271237	-1.871105768	0.039827175	1	TMEM110-MUSTN1	3	52833121	52897562	-	6271	protein_coding	TMEM110-MUSTN1 readthrough [Source:HGNC Symbol;Acc:HGNC:38834]	-
ENSG00000182511	5.954523757	8.61149723	2.955501085	20.65979662	19.00365525	22.98248769	5.840507358	20.88197985	-1.835389299	0.007690243	1	FES	15	90883695	90895776	+	4237	protein_coding	FES proto-oncogene, tyrosine kinase [Source:HGNC Symbol;Acc:HGNC:3657]	-
ENSG00000279069	6.946944384	1.913666051	5.91100217	15.49484747	26.00500192	8.993147357	4.923870868	16.83099891	-1.777192094	0.02597137	1	AC015813.5	17	58006674	58008187	+	1514	TEC	novel transcript	-
ENSG00000095752	0.992420626	4.784165128	15.76267245	51.64949156	14.00269334	7.993908762	7.179752736	24.54869789	-1.772460324	0.034384928	1	IL11	19	55364389	55370463	-	2671	protein_coding	interleukin 11 [Source:HGNC Symbol;Acc:HGNC:5966]	-
ENSG00000069696	3.969682505	3.827332102	7.881336227	8.26391865	23.00442477	21.9832491	5.226116945	17.75053084	-1.766499759	0.021220084	1	DRD4	11	637293	640706	+	1477	protein_coding	dopamine receptor D4 [Source:HGNC Symbol;Acc:HGNC:3025]	-
ENSG00000236829	5.954523757	4.784165128	2.955501085	17.56082713	12.00230858	16.98705612	4.56472999	15.51673061	-1.765029162	0.023156206	1	Z97634.1	16	382097	392960	+	2291	transcribed_processed_pseudogene	uncharacterized LOC100134368 [Source:NCBI gene;Acc:100134368]	-
ENSG00000213030	8.931785636	7.654664205	6.896169199	47.51753223	6.001154288	22.98248769	7.82753968	25.5003914	-1.702506127	0.017843167	1	CGB8	19	49047638	49049106	-	882	protein_coding	chorionic gonadotropin subunit beta 8 [Source:HGNC Symbol;Acc:HGNC:16453]	-
ENSG00000134531	11.90904751	2.870499077	3.940668114	17.56082713	16.0030781	25.98020348	6.240071568	19.84803624	-1.673559227	0.021514331	1	EMP1	12	13196716	13219939	+	7838	protein_coding	epithelial membrane protein 1 [Source:HGNC Symbol;Acc:HGNC:3333]	-
ENSG00000267365	0	6.697831179	8.866503255	16.5278373	12.00230858	20.9840105	5.188111478	16.50471879	-1.667128734	0.048237243	1	KCNJ2-AS1	17	70166961	70169402	-	2442	antisense	KCNJ2 antisense RNA 1 [Source:HGNC Symbol;Acc:HGNC:43720]	-
ENSG00000178297	5.954523757	10.52516328	3.940668114	19.62680679	15.00288572	29.97715786	6.806785051	21.53561679	-1.658904673	0.014881549	1	TMPRSS9	19	2360238	2426239	+	4328	protein_coding	transmembrane serine protease 9 [Source:HGNC Symbol;Acc:HGNC:30079]	-
ENSG00000285278	1.984841252	12.43882933	4.925835142	19.62680679	17.00327048	23.98172629	6.449835242	20.20393452	-1.641969768	0.023735745	1	TFAP2A-AS2	6	10404502	10407928	+	3427	antisense	TFAP2A antisense RNA 2 [Source:NCBI gene;Acc:109729173]	-
ENSG00000172780	5.954523757	17.22299446	20.6885076	47.51753223	43.0082724	42.9672596	14.6220086	44.49768808	-1.603852137	0.001045432	1	RAB43	3	129087569	129122801	-	4991	protein_coding	RAB43, member RAS oncogene family [Source:HGNC Symbol;Acc:HGNC:19983]	-
ENSG00000101076	66.49218196	44.01431918	37.43634708	50.61650173	172.0330896	220.8317296	49.31428274	147.827107	-1.584267551	0.012747966	0.060864735	HNF4A	20	44355700	44434596	+	7311	protein_coding	hepatocyte nuclear factor 4 alpha [Source:HGNC Symbol;Acc:HGNC:5024]	RXR-like
ENSG00000284634	1.984841252	8.61149723	5.91100217	16.5278373	23.00442477	9.992385953	5.502446884	16.50821601	-1.581369723	0.042353344	1	AC092821.3	12	9448295	9658392	+	5973	processed_transcript	C-type lectin domain family 2 member D pseudogene [Source:NCBI gene;Acc:374443]	-
ENSG00000214309	11.90904751	16.26616143	11.82200434	70.24330852	21.00404001	27.97868067	13.33240443	39.74200973	-1.573115738	0.004391684	1	MBLAC1	7	100126694	100128498	+	1571	protein_coding	metallo-beta-lactamase domain containing 1 [Source:HGNC Symbol;Acc:HGNC:22180]	-
ENSG00000221819	5.954523757	11.48199631	7.881336227	26.85773561	20.00384763	27.97868067	8.43928543	24.94675464	-1.561109032	0.009716471	1	GAS8-AS1	16	90028908	90029901	-	994	antisense	GAS8 antisense RNA 1 [Source:HGNC Symbol;Acc:HGNC:1197]	-
ENSG00000255182	3.969682505	5.740998153	8.866503255	15.49484747	12.00230858	26.97944207	6.192394638	18.15886604	-1.552439382	0.032139941	1	AC084125.2	8	144495458	144505444	-	4894	processed_transcript	novel transcript, antisense to PPP1R16A	-
ENSG00000251532	3.969682505	7.654664205	10.83683731	18.59381696	19.00365525	25.98020348	7.487061341	21.19255856	-1.500711174	0.022498812	1	AC091849.2	5	1544107	1551710	-	692	lincRNA	novel transcript	-
ENSG00000256029	3.969682505	7.654664205	12.80717137	20.65979662	23.00442477	24.98096488	8.14383936	22.88172876	-1.490331501	0.019545774	1	SNHG28	1	159834474	159873053	-	8100	protein_coding	small nucleolar RNA host gene 28 [Source:NCBI gene;Acc:284677]	-
ENSG00000198768	28.78019816	4.784165128	18.71817354	39.25361359	52.01000383	53.95888414	17.42751228	48.40750052	-1.477633764	0.003858614	1	APCDD1L	20	58459101	58515131	-	3942	protein_coding	APC down-regulated 1 like [Source:HGNC Symbol;Acc:HGNC:26892]	-
ENSG00000248971	3.969682505	8.61149723	9.851670284	15.49484747	22.00423239	24.98096488	7.477616673	20.82668158	-1.477117113	0.025530478	1	KRT8P46	4	102728746	102730171	-	1426	processed_pseudogene	keratin 8 pseudogene 46 [Source:HGNC Symbol;Acc:HGNC:39880]	-
ENSG00000257038	8.931785636	10.52516328	2.955501085	20.65979662	21.00404001	18.98553331	7.470816668	20.21645665	-1.434334219	0.033041135	1	AP002761.3	11	73307235	73309361	-	1695	antisense	novel transcript	-
ENSG00000169551	14.88630939	11.48199631	4.925835142	22.72577629	38.00731049	22.98248769	10.43138028	27.90519149	-1.420093912	0.016292749	1	CT55	X	135156536	135171398	-	1732	protein_coding	cancer/testis antigen 55 [Source:HGNC Symbol;Acc:HGNC:26047]	-
ENSG00000197046	6.946944384	11.48199631	12.80717137	44.41856274	9.001731433	29.97715786	10.41203735	27.79915068	-1.414784096	0.027859477	1	SIGLEC15	18	45825512	45844080	+	3598	protein_coding	sialic acid binding Ig like lectin 15 [Source:HGNC Symbol;Acc:HGNC:27596]	-
ENSG00000012124	15.87873002	17.22299446	14.77750543	42.35258308	37.00711811	47.96345257	15.9597433	42.44105125	-1.410617309	0.001622642	1	CD22	19	35319261	35347355	+	6159	protein_coding	CD22 molecule [Source:HGNC Symbol;Acc:HGNC:1643]	-
ENSG00000235897	18.8559919	13.39566236	3.940668114	30.98969494	12.00230858	52.95964555	12.06410746	31.98388302	-1.406827317	0.029195691	1	TM4SF19-AS1	3	196318330	196325570	+	2136	antisense	TM4SF19 antisense RNA 1 [Source:HGNC Symbol;Acc:HGNC:41085]	-
ENSG00000273253	21.83325378	16.26616143	9.851670284	30.98969494	52.01000383	41.968021	15.98369517	41.65590659	-1.382923763	0.003966318	1	AL022328.4	22	50199090	50200837	-	1001	antisense	novel transcript, antisense TRABD	-
ENSG00000272693	11.90904751	15.30932841	3.940668114	26.85773561	26.00500192	27.97868067	10.38634801	26.9471394	-1.373420574	0.020746511	1	AC073107.1	7	65647010	65770810	-	1962	transcribed_unprocessed_pseudogene	uncharacterized LOC441242 [Source:NCBI gene;Acc:441242]	-
ENSG00000262814	48.62861069	66.02147876	70.93202604	193.1690984	158.0303963	122.9063472	61.86070516	158.0352806	-1.352163077	3.08E-07	2.12E-05	MRPL12	17	81703357	81707526	+	1028	protein_coding	mitochondrial ribosomal protein L12 [Source:HGNC Symbol;Acc:HGNC:10378]	-
ENSG00000168334	11.90904751	10.52516328	16.74783948	64.04536953	16.0030781	19.98477191	13.06068343	33.34440651	-1.351007854	0.025084466	1	XIRP1	3	39183210	39192596	-	6467	protein_coding	xin actin binding repeat containing 1 [Source:HGNC Symbol;Acc:HGNC:14301]	-
ENSG00000205155	47.63619006	56.45314851	34.48084599	101.2330035	130.0250096	114.9124385	46.19006152	115.3901505	-1.320222217	5.15E-06	0.000205599	PSENEN	19	35745114	35747519	+	1845	protein_coding	presenilin enhancer, gamma-secretase subunit [Source:HGNC Symbol;Acc:HGNC:30100]	-
ENSG00000274615	22.8256744	12.43882933	3.940668114	18.59381696	43.0082724	35.97258943	13.06839062	32.52489293	-1.317209196	0.028893349	1	AC233968.1	17	38078262	38124770	+	1300	unprocessed_pseudogene	aminopeptidase puromycin sensitive pseudogene [Source:NCBI gene;Acc:440434]	-
ENSG00000182870	26.79535691	22.00715959	18.71817354	50.61650173	53.01019621	62.9520315	22.50689668	55.52624315	-1.303418553	0.000867887	1	GALNT9	12	132196372	132329349	-	6969	protein_coding	polypeptide N-acetylgalactosaminyltransferase 9 [Source:HGNC Symbol;Acc:HGNC:4131]	-
ENSG00000272141	7.93936501	19.13666051	17.73300651	42.35258308	29.00557906	38.97030521	14.93634401	36.77615578	-1.297722262	0.009670117	1	AL390719.2	1	1169357	1170343	+	987	lincRNA	novel transcript	-
ENSG00000102931	23.81809503	50.71215036	31.52534491	80.57320683	85.01635242	94.92766655	35.35186343	86.83907527	-1.294564154	0.000148522	0.002704649	ARL2BP	16	57245098	57253635	+	2155	protein_coding	ADP ribosylation factor like GTPase 2 binding protein [Source:HGNC Symbol;Acc:HGNC:17146]	-
ENSG00000155066	16.87115065	12.43882933	12.80717137	18.59381696	50.00961907	33.97411224	14.03905045	34.19251609	-1.286098627	0.01552053	1	PROM2	2	95274453	95291308	+	6063	protein_coding	prominin 2 [Source:HGNC Symbol;Acc:HGNC:20685]	-
ENSG00000230982	8.931785636	7.654664205	10.83683731	25.82474578	20.00384763	20.9840105	9.141095718	22.27086797	-1.285029281	0.032916512	1	DSTNP1	21	46653558	46654022	-	465	processed_pseudogene	destrin, actin depolymerizing factor pseudogene 1 [Source:HGNC Symbol;Acc:HGNC:23769]	-
ENSG00000148344	16.87115065	36.35965497	34.48084599	92.96908481	65.01250479	54.95812274	29.2372172	70.97990411	-1.277503153	0.000983401	1	PTGES	9	129738331	129753047	-	1896	protein_coding	prostaglandin E synthase [Source:HGNC Symbol;Acc:HGNC:9599]	-
ENSG00000198711	6.946944384	9.568330256	9.851670284	20.65979662	25.00480954	17.98629471	8.788981641	21.21696696	-1.270797402	0.039512459	1	SSBP3-AS1	1	54236440	54239063	+	2624	antisense	SSBP3 antisense RNA 1 [Source:HGNC Symbol;Acc:HGNC:32328]	-
ENSG00000128268	22.8256744	12.43882933	7.881336227	26.85773561	29.00557906	46.96421398	14.38194665	34.27584288	-1.254679777	0.019374864	1	MGAT3	22	39457344	39492194	+	5457	protein_coding	mannosyl (beta-1,4-)-glycoprotein beta-1,4-N-acetylglucosaminyltransferase [Source:HGNC Symbol;Acc:HGNC:7046]	-
ENSG00000244242	7.93936501	21.05032656	13.7923384	29.9567051	30.00577144	40.96878241	14.26067666	33.64375298	-1.23597557	0.017485048	1	IFITM10	11	1732410	1750591	-	4784	protein_coding	interferon induced transmembrane protein 10 [Source:HGNC Symbol;Acc:HGNC:40022]	-
ENSG00000163359	29.77261879	10.52516328	8.866503255	53.71547122	26.00500192	35.97258943	16.38809511	38.56435419	-1.235858344	0.02270124	1	COL6A3	2	237324003	237414375	-	19633	protein_coding	collagen type VI alpha 3 chain [Source:HGNC Symbol;Acc:HGNC:2213]	-
ENSG00000183397	15.87873002	8.61149723	6.896169199	25.82474578	23.00442477	24.98096488	10.46213215	24.60337848	-1.235008457	0.035309598	1	C19orf71	19	3539154	3544030	+	674	protein_coding	chromosome 19 open reading frame 71 [Source:HGNC Symbol;Acc:HGNC:34496]	-
ENSG00000162706	7.93936501	12.43882933	16.74783948	20.65979662	28.00538668	37.97106662	12.37534461	28.87874997	-1.22290851	0.027138535	1	CADM3	1	159171609	159203313	+	3847	protein_coding	cell adhesion molecule 3 [Source:HGNC Symbol;Acc:HGNC:17601]	-
ENSG00000187193	183.5978159	158.8342822	185.2114013	484.4722308	366.0704116	379.7106662	175.8811665	410.0844362	-1.221329044	4.14E-13	1.69E-10	MT1X	16	56682424	56684196	+	1773	protein_coding	metallothionein 1X [Source:HGNC Symbol;Acc:HGNC:7405]	-
ENSG00000225138	49.62103131	73.67614297	57.13968765	126.0247594	151.0290496	142.8911191	60.14562064	139.9816427	-1.217795879	2.23E-06	0.000106239	SLC9A3-AS1	5	473236	480884	+	4302	processed_transcript	SLC9A3 antisense RNA 1 [Source:HGNC Symbol;Acc:HGNC:40550]	-
ENSG00000273812	32.74988067	32.53232287	50.24351845	106.3979526	83.01596766	78.93984903	38.50857399	89.45125643	-1.215931136	0.000166829	0.002943097	BX640514.2	20	62596732	62603115	-	625	lincRNA	novel transcript	-
ENSG00000100055	12.90146814	18.17982749	18.71817354	34.08866443	48.00923431	32.97487364	16.59982306	38.35759079	-1.207936872	0.009745652	1	CYTH4	22	37282027	37315345	+	6161	protein_coding	cytohesin 4 [Source:HGNC Symbol;Acc:HGNC:9505]	-
ENSG00000084636	3.969682505	15.30932841	18.71817354	40.28660342	30.00577144	16.98705612	12.66572815	29.09314366	-1.197435449	0.048799087	1	COL16A1	1	31652247	31704319	-	9269	protein_coding	collagen type XVI alpha 1 chain [Source:HGNC Symbol;Acc:HGNC:2193]	-
ENSG00000205426	21.83325378	24.87765866	17.73300651	77.47423734	36.00692573	33.97411224	21.48130632	49.15175844	-1.192194899	0.008996027	1	KRT81	12	52285913	52291534	-	1929	protein_coding	keratin 81 [Source:HGNC Symbol;Acc:HGNC:6458]	-
ENSG00000256576	20.84083315	9.568330256	20.6885076	30.98969494	45.00865716	39.96954381	17.032557	38.6559653	-1.185121705	0.01367993	1	LINC02361	12	132186735	132189695	-	1484	lincRNA	long intergenic non-protein coding RNA 2361 [Source:HGNC Symbol;Acc:HGNC:53283]	-
ENSG00000205572	23.81809503	50.71215036	25.61434274	50.61650173	137.0263563	36.97182802	33.38152937	74.871562	-1.164335905	0.012554363	0.060256294	SERF1B	5	70025247	70043113	+	3051	protein_coding	small EDRK-rich factor 1B [Source:HGNC Symbol;Acc:HGNC:10756]	-
ENSG00000163040	18.8559919	21.05032656	21.67367462	34.08866443	43.0082724	59.95431572	20.52666436	45.68375085	-1.154718503	0.007447891	1	CCDC74A	2	131527675	131533666	+	3077	protein_coding	coiled-coil domain containing 74A [Source:HGNC Symbol;Acc:HGNC:25197]	-
ENSG00000205220	55.57555507	63.15097969	58.12485467	143.5855865	136.0261639	112.9139613	58.95046314	130.8419039	-1.149575726	6.71E-06	0.000253157	PSMB10	16	67934502	67937087	-	1853	protein_coding	proteasome subunit beta 10 [Source:HGNC Symbol;Acc:HGNC:9538]	-
ENSG00000172250	11.90904751	11.48199631	17.73300651	25.82474578	37.00711811	27.97868067	13.70801678	30.27018152	-1.143917976	0.027132283	1	SERHL	22	42500579	42512560	+	1742	transcribed_unitary_pseudogene	serine hydrolase-like (pseudogene) [Source:HGNC Symbol;Acc:HGNC:14408]	-
ENSG00000264575	12.90146814	18.17982749	18.71817354	32.02268477	39.00750288	38.97030521	16.59982306	36.66683095	-1.142973781	0.014134659	1	LINC00526	18	5236724	5238598	-	1875	lincRNA	long intergenic non-protein coding RNA 526 [Source:HGNC Symbol;Acc:HGNC:28278]	-
ENSG00000166823	26.79535691	27.74815774	29.55501085	48.55052207	51.00981145	85.93451919	28.03284183	61.83161757	-1.141817827	0.002904195	1	MESP1	15	89748661	89751310	-	2369	protein_coding	mesoderm posterior bHLH transcription factor 1 [Source:HGNC Symbol;Acc:HGNC:29658]	bHLH
ENSG00000239857	14.88630939	17.22299446	13.7923384	36.15464409	29.00557906	35.97258943	15.30054742	33.71093753	-1.138769477	0.017959017	1	GET4	7	876552	896436	+	5392	protein_coding	golgi to ER traffic protein 4 [Source:HGNC Symbol;Acc:HGNC:21690]	-
ENSG00000132522	23.81809503	39.23015405	19.70334057	74.37526785	58.01115812	48.96269117	27.58386322	60.44970571	-1.1294527	0.004204873	1	GPS2	17	7311324	7315564	-	3089	protein_coding	G protein pathway suppressor 2 [Source:HGNC Symbol;Acc:HGNC:4550]	-
ENSG00000235823	23.81809503	20.09349354	28.56984382	38.22062375	65.01250479	54.95812274	24.16047746	52.7304171	-1.12747652	0.005394454	1	OLMALINC	10	100373513	100454043	+	7763	lincRNA	oligodendrocyte maturation-associated long intergenic non-coding RNA [Source:HGNC Symbol;Acc:HGNC:28060]	-
ENSG00000115257	10.91662689	16.26616143	12.80717137	24.79175595	31.00596382	30.97639645	13.32998656	28.92470541	-1.1168009	0.0317452	1	PCSK4	19	1481428	1490752	-	3792	protein_coding	proprotein convertase subtilisin/kexin type 4 [Source:HGNC Symbol;Acc:HGNC:8746]	-
ENSG00000241697	18.8559919	11.48199631	8.866503255	28.92371527	30.00577144	25.98020348	13.06816382	28.30323006	-1.115912934	0.037939127	1	TMEFF1	9	100473113	100577636	+	2611	protein_coding	transmembrane protein with EGF like and two follistatin like domains 1 [Source:HGNC Symbol;Acc:HGNC:11866]	-
ENSG00000175832	14.88630939	22.96399261	11.82200434	49.5835119	28.00538668	29.97715786	16.55743545	35.85535214	-1.111920837	0.025766699	1	ETV4	17	43527844	43579620	-	3607	protein_coding	ETS variant 4 [Source:HGNC Symbol;Acc:HGNC:3493]	ETS
ENSG00000205544	33.74230129	44.01431918	37.43634708	66.1113492	94.01808385	87.93299638	38.39765585	82.68747648	-1.106440571	0.000571714	0.007045399	TMEM256	17	7402975	7404137	-	707	protein_coding	transmembrane protein 256 [Source:HGNC Symbol;Acc:HGNC:28618]	-
ENSG00000163794	13.89388877	7.654664205	19.70334057	17.56082713	37.00711811	33.97411224	13.75063118	29.51401916	-1.104774033	0.048459462	1	UCN	2	27307400	27308445	-	795	protein_coding	urocortin [Source:HGNC Symbol;Acc:HGNC:12516]	-
ENSG00000182472	32.74988067	40.18698707	28.56984382	57.84743055	75.01442861	84.9352806	33.83557052	72.59904658	-1.101136113	0.001344279	0.01298017	CAPN12	19	38730187	38769904	-	5966	protein_coding	calpain 12 [Source:HGNC Symbol;Acc:HGNC:13249]	-
ENSG00000135722	62.52249945	59.32364759	67.97652496	118.7938306	138.0265486	145.8888349	63.274224	134.2364047	-1.085691316	1.25E-05	0.000417982	FBXL8	16	67159931	67164570	+	3130	protein_coding	F-box and leucine rich repeat protein 8 [Source:HGNC Symbol;Acc:HGNC:17875]	-
ENSG00000118804	14.88630939	26.79132472	15.76267245	40.28660342	39.00750288	41.968021	19.14676885	40.4207091	-1.075962879	0.016827642	1	STBD1	4	76306026	76311599	+	3420	protein_coding	starch binding domain 1 [Source:HGNC Symbol;Acc:HGNC:24854]	-
ENSG00000135253	36.71956317	55.49631548	49.25835142	94.00207464	97.018661	106.9185297	47.15807669	99.31308844	-1.073623203	0.000233154	0.003725123	KCP	7	128862451	128910719	-	8259	protein_coding	kielin/chordin-like protein [Source:HGNC Symbol;Acc:HGNC:17585]	-
ENSG00000124074	17.86357127	41.1438201	32.51051194	50.61650173	71.01365908	70.94594026	30.50596777	64.19203369	-1.072077354	0.005538136	1	ENKD1	16	67662945	67667265	-	2679	protein_coding	enkurin domain containing 1 [Source:HGNC Symbol;Acc:HGNC:25246]	-
ENSG00000134072	78.40122947	75.58980902	86.6946985	177.674251	136.0261639	191.8538103	80.228579	168.518075	-1.070795042	4.47E-06	0.000184598	CAMK1	3	9757342	9769992	-	2720	protein_coding	calcium/calmodulin dependent protein kinase I [Source:HGNC Symbol;Acc:HGNC:1459]	-
ENSG00000120875	70.46186446	43.05748615	60.09518873	131.1897086	98.01885338	132.8987332	57.87151312	120.7024317	-1.061524251	0.000159783	0.002844181	DUSP4	8	29333064	29350668	-	7257	protein_coding	dual specificity phosphatase 4 [Source:HGNC Symbol;Acc:HGNC:3070]	-
ENSG00000253746	21.83325378	10.52516328	14.77750543	33.0556746	35.00673335	29.97715786	15.71197416	32.67985527	-1.058421816	0.033524385	1	AC091182.2	8	37405439	37406724	-	578	lincRNA	novel transcript	-
ENSG00000280208	40.68924568	52.62581641	16.74783948	101.2330035	58.01115812	69.94670167	36.68763386	76.39695442	-1.056345048	0.008029262	0.044624804	GGT4P	13	18253526	18270822	-	1708	unprocessed_pseudogene	gamma-glutamyltransferase 4 pseudogene [Source:HGNC Symbol;Acc:HGNC:33207]	-
ENSG00000142694	65.49976133	86.1149723	67.97652496	197.3010578	132.0253943	126.9033016	73.1970862	152.0765846	-1.053521503	5.08E-05	0.001229148	EVA1B	1	36322031	36324154	-	1211	protein_coding	eva-1 homolog B [Source:HGNC Symbol;Acc:HGNC:25558]	-
ENSG00000158106	36.71956317	44.01431918	31.52534491	50.61650173	88.01692956	93.92842795	37.41974242	77.52061975	-1.050959913	0.00269728	0.021078609	RHPN1	8	143368887	143384220	+	4172	protein_coding	rhophilin Rho GTPase binding protein 1 [Source:HGNC Symbol;Acc:HGNC:19973]	-
ENSG00000173432	19.84841252	39.23015405	34.48084599	63.0123797	67.01288955	63.9512701	31.18647086	64.65884645	-1.050527478	0.004097602	1	SAA1	11	18266174	18269977	+	796	protein_coding	serum amyloid A1 [Source:HGNC Symbol;Acc:HGNC:10513]	-
ENSG00000184897	252.0748391	242.0787555	207.870243	451.4165562	477.0917659	524.6002625	234.0079458	484.3695282	-1.049656925	7.44E-13	2.77E-10	H1FX	3	129314771	129316277	-	1507	protein_coding	H1 histone family member X [Source:HGNC Symbol;Acc:HGNC:4722]	-
ENSG00000179627	22.8256744	35.40282195	35.46601302	65.07835937	64.01231241	64.95050869	31.23150312	64.68039349	-1.049409576	0.003040675	1	ZBTB42	14	104800596	104804712	+	3905	protein_coding	zinc finger and BTB domain containing 42 [Source:HGNC Symbol;Acc:HGNC:32550]	ZBTB
ENSG00000241769	6.946944384	30.61865682	32.51051194	33.0556746	60.01154288	51.96040695	23.35870438	48.34254148	-1.048437983	0.035188874	1	LINC00893	X	149527591	149540959	-	3604	antisense	long intergenic non-protein coding RNA 893 [Source:HGNC Symbol;Acc:HGNC:44265]	-
ENSG00000164638	63.51492008	48.7984843	56.15452062	45.45155257	151.0290496	148.8865507	56.155975	115.1223843	-1.036941738	0.00495898	0.032230648	SLC29A4	7	5274369	5306870	+	5811	protein_coding	solute carrier family 29 member 4 [Source:HGNC Symbol;Acc:HGNC:23097]	-
ENSG00000167508	368.1880523	364.5533827	329.0457875	974.1094108	591.1136974	607.5370659	353.9290742	724.2533914	-1.032628043	1.70E-09	2.46E-07	MVD	16	88651935	88663161	-	4717	protein_coding	mevalonate diphosphate decarboxylase [Source:HGNC Symbol;Acc:HGNC:7529]	-
ENSG00000254290	27.78777753	36.35965497	14.77750543	71.27629835	49.00942669	40.96878241	26.30831264	53.75150248	-1.028633418	0.016093283	1	AC124067.4	8	37597480	37599858	-	2379	lincRNA	novel transcript	-
ENSG00000179862	21.83325378	17.22299446	13.7923384	46.4845424	43.0082724	17.98629471	17.61619555	35.82636984	-1.023648616	0.044324266	1	CITED4	1	40861051	40862366	-	1316	protein_coding	Cbp/p300 interacting transactivator with Glu/Asp rich carboxy-terminal domain 4 [Source:HGNC Symbol;Acc:HGNC:18696]	-
ENSG00000188761	38.70440442	25.83449169	17.73300651	34.08866443	77.01481337	55.95736133	27.42396754	55.68694638	-1.023342064	0.017734221	1	BCL2L15	1	113878168	113887547	-	7709	protein_coding	BCL2 like 15 [Source:HGNC Symbol;Acc:HGNC:33624]	-
ENSG00000180638	14.88630939	17.22299446	19.70334057	26.85773561	43.0082724	34.97335083	17.27088147	34.94645295	-1.017363397	0.031797869	1	SLC47A2	17	19678288	19718979	-	6691	protein_coding	solute carrier family 47 member 2 [Source:HGNC Symbol;Acc:HGNC:26439]	-
ENSG00000228486	19.84841252	22.00715959	19.70334057	38.22062375	40.00769526	45.96497538	20.51963756	41.3977648	-1.012424456	0.017346837	1	C2orf92	2	97664217	97703064	+	6501	protein_coding	chromosome 2 open reading frame 92 [Source:HGNC Symbol;Acc:HGNC:49272]	-
ENSG00000269688	13.89388877	19.13666051	25.61434274	39.25361359	29.00557906	49.96192976	19.54829734	39.4070408	-1.011224808	0.029097236	1	AC008982.2	19	38844729	38845499	-	493	sense_intronic	novel transcript, sense intronic to HNRNPL	-
ENSG00000167733	12.90146814	19.13666051	14.77750543	25.82474578	38.00731049	29.97715786	15.60521136	31.26973804	-1.002049905	0.044084639	1	HSD11B1L	19	5680604	5688523	+	2991	protein_coding	hydroxysteroid 11-beta dehydrogenase 1 like [Source:HGNC Symbol;Acc:HGNC:30419]	-
ENSG00000176909	20.84083315	15.30932841	27.58467679	46.4845424	40.00769526	40.96878241	21.24494612	42.48700669	-1.000830953	0.020663471	1	MAMSTR	19	48712742	48719721	-	2265	protein_coding	MEF2 activating motif and SAP domain containing transcriptional regulator [Source:HGNC Symbol;Acc:HGNC:26689]	-
ENSG00000137965	1340.760266	1359.659729	1328.005154	624.9588479	649.1248555	710.4586412	1342.808383	661.5141149	1.021243428	2.18E-25	4.31E-22	IFI44	1	78649796	78664078	+	2038	protein_coding	interferon induced protein 44 [Source:HGNC Symbol;Acc:HGNC:16938]	-
ENSG00000089127	820.7318579	817.1354038	642.3289025	385.305207	382.0734897	352.7312241	760.0653881	373.3699736	1.025706833	8.26E-15	4.90E-12	OAS1	12	112906777	112933222	+	4947	protein_coding	2'-5'-oligoadenylate synthetase 1 [Source:HGNC Symbol;Acc:HGNC:8086]	-
ENSG00000189014	81.37849135	64.10781271	63.05068982	29.9567051	39.00750288	31.97563505	69.51233129	33.64661434	1.045944001	0.002177035	0.018288527	SHLD2P3	10	47689707	47730436	+	2712	unprocessed_pseudogene	shieldin complex subunit 2 pseudogene 3 [Source:HGNC Symbol;Acc:HGNC:34038]	-
ENSG00000145147	24.81051566	41.1438201	30.54017788	13.42886781	14.00269334	18.98553331	32.16483788	15.47236482	1.055956214	0.034938989	1	SLIT2	4	20253260	20620561	+	9712	protein_coding	slit guidance ligand 2 [Source:HGNC Symbol;Acc:HGNC:11086]	-
ENSG00000213967	27.78777753	29.66182379	35.46601302	22.72577629	14.00269334	7.993908762	30.97187145	14.90745946	1.057470966	0.045641969	1	ZNF726	19	23914876	23945159	+	6289	protein_coding	zinc finger protein 726 [Source:HGNC Symbol;Acc:HGNC:32462]	zf-C2H2
ENSG00000232004	55.57555507	30.61865682	63.05068982	29.9567051	16.0030781	24.98096488	49.74830057	23.64691603	1.073273778	0.014450036	1	CAP1P2	10	43604843	43606251	-	1409	processed_pseudogene	CAP1 pseudogene 2 [Source:HGNC Symbol;Acc:HGNC:31970]	-
ENSG00000267500	22.8256744	31.57548984	27.58467679	17.56082713	12.00230858	8.993147357	27.32861368	12.85209435	1.090879489	0.044940977	1	ZNF887P	19	11648364	11652877	+	1407	transcribed_unprocessed_pseudogene	zinc finger protein 887, pseudogene [Source:HGNC Symbol;Acc:HGNC:38700]	-
ENSG00000227477	29.77261879	24.87765866	25.61434274	16.5278373	12.00230858	8.993147357	26.7548734	12.50776441	1.098473719	0.043523601	1	STK4-AS1	20	44963794	44966402	-	2065	lincRNA	STK4 antisense RNA 1 (head to head) [Source:HGNC Symbol;Acc:HGNC:43811]	-
ENSG00000110723	28.78019816	27.74815774	30.54017788	12.39587797	19.00365525	8.993147357	29.02284459	13.46422686	1.107584405	0.036600556	1	EXPH5	11	108505431	108593738	-	10843	protein_coding	exophilin 5 [Source:HGNC Symbol;Acc:HGNC:30578]	-
ENSG00000171790	21.83325378	65.06464574	24.62917571	17.56082713	16.0030781	16.98705612	37.17569174	16.85032045	1.143445022	0.031208931	1	SLFNL1	1	41015597	41023237	-	4310	protein_coding	schlafen like 1 [Source:HGNC Symbol;Acc:HGNC:26313]	-
ENSG00000185745	738.3609459	774.0779177	671.8839134	296.4680816	331.0636782	354.7297013	728.1075923	327.420487	1.152740432	1.69E-19	2.23E-16	IFIT1	10	89392546	89406486	+	4613	protein_coding	interferon induced protein with tetratricopeptide repeats 1 [Source:HGNC Symbol;Acc:HGNC:5407]	-
ENSG00000269976	27.78777753	18.17982749	28.56984382	12.39587797	7.00134667	13.98934033	24.84581628	11.12885499	1.158499277	0.045939379	1	AC012065.3	2	20586248	20586686	-	439	lincRNA	novel transcript	-
ENSG00000138472	68.47702321	66.97831179	73.88752713	25.82474578	31.00596382	35.97258943	69.78095404	30.93443301	1.172609233	0.000621508	1	GUCA1C	3	108907792	108953895	-	1180	protein_coding	guanylate cyclase activator 1C [Source:HGNC Symbol;Acc:HGNC:4680]	-
ENSG00000149557	41.6816663	64.10781271	37.43634708	24.79175595	21.00404001	16.98705612	47.74194203	20.92761736	1.191702419	0.00578437	1	FEZ1	11	125442881	125592568	-	9324	protein_coding	fasciculation and elongation protein zeta 1 [Source:HGNC Symbol;Acc:HGNC:3659]	-
ENSG00000271503	74.43154697	96.64013558	66.99135793	55.78145088	12.00230858	33.97411224	79.35434683	33.91929057	1.228737315	0.003499655	0.025375177	CCL5	17	35871491	35880793	-	1512	protein_coding	C-C motif chemokine ligand 5 [Source:HGNC Symbol;Acc:HGNC:10632]	-
ENSG00000150637	15.87873002	23.92082564	49.25835142	8.26391865	10.00192381	18.98553331	29.68596903	12.41712526	1.255737297	0.036148638	1	CD226	18	69831158	69961803	-	13638	protein_coding	CD226 molecule [Source:HGNC Symbol;Acc:HGNC:16961]	-
ENSG00000162711	17.86357127	31.57548984	15.76267245	10.32989831	9.001731433	7.993908762	21.73391119	9.108512836	1.256656235	0.045223076	1	NLRP3	1	247416156	247449108	+	4757	protein_coding	NLR family pyrin domain containing 3 [Source:HGNC Symbol;Acc:HGNC:16400]	-
ENSG00000230359	30.76503941	51.66898338	13.7923384	19.62680679	7.00134667	12.99010174	32.07545373	13.20608507	1.283452843	0.032022401	1	TPI1P2	7	129055223	129057239	+	2017	transcribed_processed_pseudogene	triosephosphate isomerase 1 pseudogene 2 [Source:HGNC Symbol;Acc:HGNC:38069]	-
ENSG00000151164	17.86357127	19.13666051	24.62917571	7.230928818	5.000961907	12.99010174	20.54313583	8.407330821	1.287994493	0.047673353	1	RAD9B	12	110501655	110532086	+	3178	protein_coding	RAD9 checkpoint clamp component B [Source:HGNC Symbol;Acc:HGNC:21700]	-
ENSG00000269984	24.81051566	20.09349354	33.49567897	17.56082713	6.001154288	7.993908762	26.13322939	10.51863006	1.315926493	0.029085133	1	AC078795.1	3	169777192	169780334	-	3143	antisense	novel transcript, antisense to MYNN	-
ENSG00000227482	21.83325378	15.30932841	19.70334057	6.197938987	7.00134667	8.993147357	18.94864092	7.397477671	1.355380719	0.040585467	1	AL157702.2	9	113650956	113682855	+	1223	lincRNA	novel transcript	-
ENSG00000137959	1216.707688	1398.889883	1077.772729	425.5918105	501.0963831	511.6101608	1231.123433	479.4327848	1.360402519	3.70E-28	1.10E-24	IFI44L	1	78619922	78646145	+	10240	protein_coding	interferon induced protein 44 like [Source:HGNC Symbol;Acc:HGNC:17817]	-
ENSG00000135114	126.0374195	133.9566236	107.3832061	53.71547122	34.00654097	54.95812274	122.4590831	47.56004498	1.365296734	1.66E-06	8.29E-05	OASL	12	121019111	121039242	-	3517	protein_coding	2'-5'-oligoadenylate synthetase like [Source:HGNC Symbol;Acc:HGNC:8090]	-
ENSG00000134321	121.0753164	150.222785	107.3832061	66.1113492	46.00884955	33.97411224	126.2271025	48.69810366	1.376143173	3.83E-06	0.000164089	RSAD2	2	6865806	6898239	+	4834	protein_coding	radical S-adenosyl methionine domain containing 2 [Source:HGNC Symbol;Acc:HGNC:30908]	-
ENSG00000270673	18.8559919	18.17982749	13.7923384	8.26391865	4.000769526	6.994670167	16.94271926	6.419786114	1.401868518	0.048318911	1	YTHDF3-AS1	8	63167725	63168442	-	718	lincRNA	YTHDF3 antisense RNA 1 (head to head) [Source:HGNC Symbol;Acc:HGNC:48728]	-
ENSG00000276180	37.7119838	13.39566236	69.94685902	26.85773561	11.0021162	7.993908762	40.35150172	15.28458686	1.402411616	0.021189732	1	HIST1H4I	6	27138588	27139881	+	1294	protein_coding	histone cluster 1 H4 family member i [Source:HGNC Symbol;Acc:HGNC:4793]	-
ENSG00000077063	24.81051566	34.44598892	37.43634708	6.197938987	16.0030781	13.98934033	32.23095055	12.06345247	1.415420879	0.009034851	1	CTTNBP2	7	117710651	117874139	-	7035	protein_coding	cortactin binding protein 2 [Source:HGNC Symbol;Acc:HGNC:15679]	-
ENSG00000133106	20.84083315	18.17982749	23.64400868	9.296908481	4.000769526	9.992385953	20.88822311	7.763354653	1.428716414	0.028540419	1	EPSTI1	13	42886388	42992271	-	4924	protein_coding	epithelial stromal interaction 1 [Source:HGNC Symbol;Acc:HGNC:16465]	-
ENSG00000145777	9.924206262	32.53232287	26.59950977	4.131959325	13.00250096	7.993908762	23.01867963	8.376123015	1.457043339	0.033072097	1	TSLP	5	111070062	111078024	+	4282	protein_coding	thymic stromal lymphopoietin [Source:HGNC Symbol;Acc:HGNC:30743]	-
ENSG00000111335	1559.092804	1366.357561	1092.550234	521.6598648	473.0909964	464.6459468	1339.333533	486.4656027	1.461272503	1.87E-29	7.41E-26	OAS2	12	112978395	113011723	+	6264	protein_coding	2'-5'-oligoadenylate synthetase 2 [Source:HGNC Symbol;Acc:HGNC:8087]	-
ENSG00000224309	33.74230129	19.13666051	47.28801736	10.32989831	16.0030781	9.992385953	33.38899306	12.10845412	1.461680891	0.007779355	1	ANKRD30BP2	21	13038160	13067033	+	5110	transcribed_unprocessed_pseudogene	ankyrin repeat domain 30B pseudogene 2 [Source:HGNC Symbol;Acc:HGNC:16620]	-
ENSG00000185710	10.91662689	27.74815774	17.73300651	10.32989831	4.000769526	4.996192976	18.79926371	6.442286938	1.549746495	0.033304289	1	SMG1P4	16	21879338	21919156	-	6290	transcribed_unprocessed_pseudogene	SMG1 pseudogene 4 [Source:HGNC Symbol;Acc:HGNC:49861]	-
ENSG00000285637	15.87873002	27.74815774	17.73300651	6.197938987	5.000961907	8.993147357	20.45329809	6.730682751	1.603954706	0.017550859	1	AL161449.2	9	12958503	13034326	-	2469	lincRNA		-
ENSG00000108852	32.74988067	22.96399261	33.49567897	13.42886781	9.001731433	5.995431572	29.73651742	9.475343603	1.652009051	0.003837402	1	MPP2	17	43875357	43909711	-	6114	protein_coding	membrane palmitoylated protein 2 [Source:HGNC Symbol;Acc:HGNC:7220]	-
ENSG00000135747	18.8559919	15.30932841	8.866503255	9.296908481	2.000384763	1.998477191	14.34394119	4.431923478	1.700816253	0.049345283	1	ZNF670-ZNF695	1	246945547	247078811	-	3197	protein_coding	ZNF670-ZNF695 readthrough (NMD candidate) [Source:HGNC Symbol;Acc:HGNC:49200]	zf-C2H2
ENSG00000240399	16.87115065	6.697831179	20.6885076	4.131959325	4.000769526	4.996192976	14.75249647	4.376307276	1.751465406	0.033434549	1	AC004801.2	12	48054813	48055591	-	779	transcribed_processed_pseudogene	ribosomal protein L37 (RPL37) pseudogene	-
ENSG00000198865	13.89388877	19.13666051	7.881336227	3.098969494	3.000577144	5.995431572	13.63729517	4.031659403	1.757467994	0.03854845	1	CCDC152	5	42756801	42802360	+	3431	protein_coding	coiled-coil domain containing 152 [Source:HGNC Symbol;Acc:HGNC:34438]	-
ENSG00000198785	15.87873002	20.09349354	18.71817354	3.098969494	8.001539051	4.996192976	18.23013237	5.365567174	1.762099323	0.015176712	1	GRIN3A	9	101569353	101738580	-	8121	protein_coding	glutamate ionotropic receptor NMDA type subunit 3A [Source:HGNC Symbol;Acc:HGNC:16767]	-
ENSG00000196358	31.75746004	3.827332102	11.82200434	4.131959325	7.00134667	1.998477191	15.80226549	4.377261062	1.850080893	0.041039595	1	NTNG2	9	132161676	132244534	+	7845	protein_coding	netrin G2 [Source:HGNC Symbol;Acc:HGNC:14288]	-
ENSG00000273983	4.962103131	16.26616143	15.76267245	3.098969494	2.000384763	4.996192976	12.33031234	3.365182411	1.873880717	0.042858358	1	HIST1H3G	6	26269405	26271815	-	2411	protein_coding	histone cluster 1 H3 family member g [Source:HGNC Symbol;Acc:HGNC:4772]	-
ENSG00000246477	24.81051566	6.697831179	24.62917571	4.131959325	6.001154288	4.996192976	18.71250751	5.043102197	1.889033497	0.014779366	1	AF131216.1	8	11315859	11325429	-	5856	antisense	novel transcript, antisense to MTMR9	-
ENSG00000225886	5.954523757	21.05032656	10.83683731	5.164949156	3.000577144	1.998477191	12.61389588	3.388001164	1.901673278	0.039350075	1	AL445490.1	1	27669468	27703063	+	1651	antisense	novel transcript, antisense to IFI6	-
ENSG00000121577	8.931785636	12.43882933	16.74783948	0	3.000577144	6.994670167	12.70615148	3.331749104	1.925092804	0.045720675	1	POPDC2	3	119636457	119665324	-	2445	protein_coding	popeye domain containing 2 [Source:HGNC Symbol;Acc:HGNC:17648]	-
ENSG00000183486	89.31785636	45.92798523	51.22868548	16.5278373	15.00288572	16.98705612	62.15817569	16.17259305	1.941784833	7.28E-06	1	MX2	21	41361943	41409390	+	13047	protein_coding	MX dynamin like GTPase 2 [Source:HGNC Symbol;Acc:HGNC:7533]	-
ENSG00000182632	15.87873002	21.05032656	14.77750543	2.065979662	2.000384763	8.993147357	17.23552067	4.353170594	1.982166466	0.014339425	1	CCNYL2	10	42408168	42475349	-	3831	transcribed_unprocessed_pseudogene	cyclin Y-like 2 (pseudogene) [Source:HGNC Symbol;Acc:HGNC:23495]	-
ENSG00000215861	22.8256744	17.22299446	3.940668114	3.098969494	6.001154288	1.998477191	14.66311233	3.699533658	1.985932927	0.029013529	1	AC245297.1	1	149197992	149321732	-	933	unprocessed_pseudogene	phosphodiesterase 4D interacting protein-like [Source:NCBI gene;Acc:653513]	-
ENSG00000203814	17.86357127	13.39566236	16.74783948	2.065979662	7.00134667	2.997715786	16.0023577	4.021680706	1.988687734	0.013944473	1	HIST2H2BF	1	149782689	149812373	-	3196	protein_coding	histone cluster 2 H2B family member f [Source:HGNC Symbol;Acc:HGNC:24700]	-
ENSG00000168497	12.90146814	24.87765866	11.82200434	3.098969494	6.001154288	2.997715786	16.53371038	4.032613189	2.035318285	0.011725504	1	CAVIN2	2	191834302	191847255	-	3229	protein_coding	caveolae associated protein 2 [Source:HGNC Symbol;Acc:HGNC:10690]	-
ENSG00000265798	15.87873002	18.17982749	7.881336227	4.131959325	0	5.995431572	13.97996458	3.375796965	2.05180917	0.028640743	1	AC138207.6	17	31038575	31059121	-	2513	transcribed_unprocessed_pseudogene	leucine rich repeat containing 37B (LRRC37B) pseudogene	-
ENSG00000234604	8.931785636	11.48199631	9.851670284	3.098969494	3.000577144	0.999238595	10.08848408	2.366261744	2.094837606	0.037878335	1	AL021068.2	1	169474060	169474159	-	100	processed_pseudogene	ATP synthase 6 (MTATP6) pseudogene	-
ENSG00000279320	17.86357127	6.697831179	5.91100217	2.065979662	3.000577144	1.998477191	10.15746821	2.355011332	2.106709436	0.041953089	1	AC069528.2	3	146504570	146506560	-	1991	TEC	TEC	-
ENSG00000180739	7.93936501	13.39566236	13.7923384	1.032989831	6.001154288	0.999238595	11.70912192	2.677794238	2.12493249	0.032661267	1	S1PR5	19	10512742	10517931	-	2806	protein_coding	sphingosine-1-phosphate receptor 5 [Source:HGNC Symbol;Acc:HGNC:14299]	-
ENSG00000185013	7.93936501	13.39566236	9.851670284	3.098969494	1.000192381	2.997715786	10.39556588	2.365625887	2.13871983	0.033668427	1	NT5C1B	2	18562872	18589572	-	3987	protein_coding	5'-nucleotidase, cytosolic IB [Source:HGNC Symbol;Acc:HGNC:17818]	-
ENSG00000225544	21.83325378	12.43882933	15.76267245	2.065979662	3.000577144	5.995431572	16.67825185	3.687329459	2.173264438	0.007632295	1	AC245452.2	22	21885282	21885673	-	392	processed_pseudogene	pseudogene similar to part of metallophosphoesterase 1 (MPPE1)	-
ENSG00000169627	4.962103131	6.697831179	80.78369633	12.39587797	5.000961907	2.997715786	30.81454355	6.798185222	2.183025016	0.013481838	1	BOLA2B	16	30192934	30194306	-	1365	protein_coding	bolA family member 2B [Source:HGNC Symbol;Acc:HGNC:32479]	-
ENSG00000201457	10.91662689	4.784165128	21.67367462	1.032989831	0	6.994670167	12.45815555	2.675886666	2.214185242	0.040833496	1	SNORA55	1	39567374	39567508	-	135	snoRNA	small nucleolar RNA, H/ACA box 55 [Source:HGNC Symbol;Acc:HGNC:32649]	-
ENSG00000246465	11.90904751	7.654664205	10.83683731	3.098969494	1.000192381	1.998477191	10.13351634	2.032546355	2.32123075	0.026096042	1	AC138904.1	16	28284885	28292064	-	2481	lincRNA	novel transcript LOC100506705	-
ENSG00000273951	11.90904751	6.697831179	17.73300651	3.098969494	2.000384763	1.998477191	12.11329507	2.365943816	2.357557191	0.015545628	1	AL031667.3	20	41485571	41486225	-	655	sense_intronic	novel transcript, sense intronic to CHD6	-
ENSG00000181626	13.89388877	10.52516328	17.73300651	5.164949156	3.000577144	0	14.05068619	2.7218421	2.374203113	0.012481359	1	ANKRD62	18	12093853	12129749	+	4812	protein_coding	ankyrin repeat domain 62 [Source:HGNC Symbol;Acc:HGNC:35241]	-
ENSG00000273353	14.88630939	3.827332102	8.866503255	3.098969494	1.000192381	0.999238595	9.193381584	1.699466823	2.440399674	0.034644175	1	AL008718.3	22	45178990	45179310	+	321	sense_intronic	novel transcript, sense intronic to NUP50	-
ENSG00000248599	17.86357127	12.43882933	15.76267245	3.098969494	2.000384763	2.997715786	15.35502435	2.699023347	2.50887229	0.003904905	1	FLJ42969	8	101052054	101076251	+	1948	lincRNA	uncharacterized LOC441374 [Source:NCBI gene;Acc:441374]	-
ENSG00000229786	9.924206262	9.568330256	3.940668114	1.032989831	0	2.997715786	7.811068211	1.343568539	2.537671649	0.047363499	1	SNRPFP2	1	25887360	25887610	+	251	processed_pseudogene	small nuclear ribonucleoprotein polypeptide F pseudogene 2 [Source:HGNC Symbol;Acc:HGNC:39665]	-
ENSG00000123329	9.924206262	6.697831179	18.71817354	3.098969494	2.000384763	0.999238595	11.78007033	2.032864284	2.538251342	0.013516664	1	ARHGAP9	12	57472255	57488814	-	5127	protein_coding	Rho GTPase activating protein 9 [Source:HGNC Symbol;Acc:HGNC:14130]	-
ENSG00000270210	32.74988067	9.568330256	10.83683731	5.164949156	1.000192381	2.997715786	17.71834941	3.054285774	2.540134233	0.004541545	1	AC104695.2	2	28425945	28426719	+	775	lincRNA	novel transcript	-
ENSG00000116194	9.924206262	2.870499077	16.74783948	0	2.000384763	2.997715786	9.847514941	1.666033516	2.554515336	0.031554376	1	ANGPTL1	1	178849705	178871052	-	3403	protein_coding	angiopoietin like 1 [Source:HGNC Symbol;Acc:HGNC:489]	-
ENSG00000176515	15.87873002	11.48199631	8.866503255	2.065979662	1.000192381	2.997715786	12.07574319	2.021295943	2.57853527	0.01000338	1	AL033381.1	6	1079929	1104946	+	3435	lincRNA	novel transcript	-
ENSG00000272417	4.962103131	6.697831179	12.80717137	1.032989831	3.000577144	0	8.155701893	1.344522325	2.598951765	0.040098472	1	AC034229.4	5	10203600	10204040	-	441	lincRNA	novel transcript	-
ENSG00000124701	5.954523757	10.52516328	9.851670284	3.098969494	0	0.999238595	8.777119108	1.366069363	2.694855177	0.027967935	1	APOBEC2	6	41053304	41064511	+	1151	protein_coding	apolipoprotein B mRNA editing enzyme catalytic subunit 2 [Source:HGNC Symbol;Acc:HGNC:605]	-
ENSG00000150625	18.8559919	1.913666051	13.7923384	2.065979662	1.000192381	1.998477191	11.52066545	1.688216411	2.770601819	0.014778983	1	GPM6A	4	175632934	176002664	-	7040	protein_coding	glycoprotein M6A [Source:HGNC Symbol;Acc:HGNC:4460]	-
ENSG00000142065	900.125508	948.2215283	988.1225295	126.0247594	166.0319353	111.9147227	945.4898553	134.6571391	2.811422189	1.35E-81	1.60E-77	ZFP14	19	36334453	36379199	-	7817	protein_coding	ZFP14 zinc finger protein [Source:HGNC Symbol;Acc:HGNC:29312]	zf-C2H2
ENSG00000265142	5.954523757	8.61149723	6.896169199	0	2.000384763	0.999238595	7.154063395	0.999874453	2.830642276	0.036911261	1	MIR133A1HG	18	21825487	21831410	-	4376	antisense	MIR133A1 host gene [Source:HGNC Symbol;Acc:HGNC:49594]	-
ENSG00000205129	11.90904751	5.740998153	3.940668114	1.032989831	0	1.998477191	7.196904594	1.010489007	2.831511883	0.040089111	1	C4orf47	4	185426249	185449826	+	1366	protein_coding	chromosome 4 open reading frame 47 [Source:HGNC Symbol;Acc:HGNC:34346]	-
ENSG00000138646	33.74230129	22.00715959	17.73300651	6.197938987	2.000384763	1.998477191	24.4941558	3.398933647	2.855968447	0.000182778	1	HERC5	4	88457117	88506163	+	4766	protein_coding	HECT and RLD domain containing E3 ubiquitin protein ligase 5 [Source:HGNC Symbol;Acc:HGNC:24368]	-
ENSG00000198156	0.992420626	13.39566236	7.881336227	0	1.000192381	1.998477191	7.423139737	0.999556524	2.886151878	0.045057468	1	NPIPB6	16	28342555	28363508	-	2135	protein_coding	nuclear pore complex interacting protein family member B6 [Source:HGNC Symbol;Acc:HGNC:37454]	-
ENSG00000184486	5.954523757	4.784165128	11.82200434	2.065979662	1.000192381	0	7.520231075	1.022057348	2.887919047	0.033161058	1	POU3F2	6	98834592	98839470	+	4879	protein_coding	POU class 3 homeobox 2 [Source:HGNC Symbol;Acc:HGNC:9215]	Pou
ENSG00000224097	6.946944384	7.654664205	8.866503255	3.098969494	0	0	7.822703948	1.032989831	2.938312376	0.032613015	1	AC021148.1	4	39480255	39481905	+	1651	transcribed_processed_pseudogene	WD repeat domain 5 pseudogene [Source:NCBI gene;Acc:401127]	-
ENSG00000257543	3.969682505	10.52516328	8.866503255	0	3.000577144	0	7.787116347	1.000192381	2.953524295	0.034953689	1	AC063948.1	12	101408372	101409060	-	379	lincRNA	novel transcript	-
ENSG00000228212	11.90904751	0.956833026	10.83683731	1.032989831	0	1.998477191	7.900905951	1.010489007	2.96517839	0.03662267	1	OFD1P17	5	37209364	37212381	+	3018	processed_pseudogene	OFD1 pseudogene 17 [Source:HGNC Symbol;Acc:HGNC:1332]	-
ENSG00000169894	4.962103131	15.30932841	11.82200434	2.065979662	0	1.998477191	10.69781196	1.354818951	2.98671686	0.010958275	1	MUC3A	7	100949555	100968346	+	11374	protein_coding	mucin 3A, cell surface associated [Source:HGNC Symbol;Acc:HGNC:7513]	-
ENSG00000234329	9.924206262	7.654664205	8.866503255	0	1.000192381	1.998477191	8.815124574	0.999556524	3.130519422	0.01486786	1	AL604028.2	1	45651039	45651826	-	788	processed_pseudogene	ribosomal protein L7a (RPL7A) pseudogene	-
ENSG00000229688	7.93936501	1.913666051	8.866503255	0	0	1.998477191	6.239844772	0.666159064	3.216571532	0.04701755	1	ISPD-AS1	7	16210488	16270604	+	2772	antisense	ISPD antisense RNA 1 [Source:HGNC Symbol;Acc:HGNC:48962]	-
ENSG00000206647	1.984841252	3.827332102	13.7923384	1.032989831	0	0.999238595	6.534837251	0.677409475	3.274384192	0.038819923	1	RF00410	2	10155072	10155206	-	135	snoRNA		-
ENSG00000115896	6.946944384	2.870499077	10.83683731	1.032989831	0	0.999238595	6.884760258	0.677409475	3.349173718	0.028151808	1	PLCL1	2	197804702	198572581	+	8013	protein_coding	phospholipase C like 1 (inactive) [Source:HGNC Symbol;Acc:HGNC:9063]	-
ENSG00000260293	13.89388877	2.870499077	3.940668114	0	2.000384763	0	6.901685319	0.666794921	3.361194849	0.035065621	1	AC106820.4	16	2476558	2482173	+	5616	sense_intronic	novel transcript, intronic to TBC1D24	-
ENSG00000235863	6.946944384	10.52516328	3.940668114	1.032989831	0	0.999238595	7.137591926	0.677409475	3.403459217	0.023293029	1	B3GALT4	6	33277132	33284832	+	2356	protein_coding	beta-1,3-galactosyltransferase 4 [Source:HGNC Symbol;Acc:HGNC:919]	-
ENSG00000220920	5.954523757	6.697831179	8.866503255	0	0	1.998477191	7.172952731	0.666159064	3.418121692	0.024798266	1	AL023807.1	6	17953572	17953930	+	359	unprocessed_pseudogene	ribosomal protein S12 (RPS12) pseudogene	-
ENSG00000275413	7.93936501	16.26616143	8.866503255	1.032989831	2.000384763	0	11.0240099	1.011124865	3.448182907	0.005122778	1	AC002553.2	17	16023323	16023653	-	331	antisense	novel transcript, antisense to TTC19	-
ENSG00000105374	1.984841252	7.654664205	4.925835142	0	0	0.999238595	4.855113533	0.333079532	3.746432522	0.039264308	1	NKG7	19	51371606	51372715	-	935	protein_coding	natural killer cell granule protein 7 [Source:HGNC Symbol;Acc:HGNC:7830]	-
ENSG00000225492	2.977261879	6.697831179	4.925835142	0	1.000192381	0	4.866976067	0.33339746	3.74950704	0.036951273	1	GBP1P1	1	89407679	89426243	+	2352	transcribed_unprocessed_pseudogene	guanylate binding protein 1 pseudogene 1 [Source:HGNC Symbol;Acc:HGNC:39561]	-
ENSG00000279077	2.977261879	6.697831179	4.925835142	1.032989831	0	0	4.866976067	0.344329944	3.74950857	0.036857292	1	AC023090.2	18	79352458	79354567	+	2110	TEC	TEC	-
ENSG00000188459	3.969682505	5.740998153	4.925835142	0	1.000192381	0	4.8788386	0.33339746	3.752534936	0.035670278	1	WASF4P	X	47803296	47804789	+	1494	processed_pseudogene	WAS protein family member 4, pseudogene [Source:HGNC Symbol;Acc:HGNC:20801]	-
ENSG00000225338	4.962103131	10.52516328	0	1.032989831	0	0	5.162422138	0.344329944	3.83512971	0.047871258	1	RPL23AP18	1	212309051	212309518	-	468	processed_pseudogene	ribosomal protein L23a pseudogene 18 [Source:HGNC Symbol;Acc:HGNC:36726]	-
ENSG00000109758	6.946944384	8.61149723	0	0	1.000192381	0	5.186147205	0.33339746	3.841059988	0.046372824	1	HGFAC	4	3441887	3449495	+	2847	protein_coding	HGF activator [Source:HGNC Symbol;Acc:HGNC:4894]	-
ENSG00000154262	0	6.697831179	8.866503255	0	0	0.999238595	5.188111478	0.333079532	3.8415652	0.04630186	1	ABCA6	17	69078702	69141888	-	14151	protein_coding	ATP binding cassette subfamily A member 6 [Source:HGNC Symbol;Acc:HGNC:36]	-
ENSG00000248265	0	5.740998153	9.851670284	0	1.000192381	0	5.197556146	0.33339746	3.843909389	0.046514425	1	FLJ12825	12	54058254	54122234	+	3942	lincRNA	uncharacterized LOC440101 [Source:NCBI gene;Acc:440101]	-
ENSG00000267079	4.962103131	5.740998153	4.925835142	0	0	0.999238595	5.209645476	0.333079532	3.84696206	0.028409979	1	AP001269.2	18	11910634	11914344	-	379	lincRNA	novel transcript	-
ENSG00000154545	11.90904751	0.956833026	45.31768331	1.032989831	3.000577144	0	19.39452128	1.344522325	3.847946405	0.001456542	1	MAGED4	X	52184823	52192268	+	4809	protein_coding	MAGE family member D4 [Source:HGNC Symbol;Acc:HGNC:23793]	-
ENSG00000092529	8.931785636	0.956833026	5.91100217	1.032989831	0	0	5.266540277	0.344329944	3.86066173	0.03405183	1	CAPN3	15	42359500	42412318	+	4995	protein_coding	calpain 3 [Source:HGNC Symbol;Acc:HGNC:1480]	-
ENSG00000253931	0.992420626	9.568330256	5.91100217	1.032989831	0	0	5.490584351	0.344329944	3.924150663	0.029720016	1	AC105118.1	8	143412749	143417054	+	544	antisense	novel transcript	-
ENSG00000130612	5.954523757	0	10.83683731	0	0	0.999238595	5.597120357	0.333079532	3.948770015	0.038028753	1	CYP2G1P	19	40890826	40900508	+	2511	transcribed_unprocessed_pseudogene	cytochrome P450 family 2 subfamily G member 1, pseudogene [Source:HGNC Symbol;Acc:HGNC:2633]	-
ENSG00000251537	2.977261879	14.35249538	0	0	0	0.999238595	5.776585754	0.333079532	3.997930482	0.037573999	1	AC005324.3	17	15571491	15651653	-	5514	protein_coding	novel tripartite motif-containing 16 (TRIM16) and CMT1A duplicated region transcript 1 (CDRT1) protein	-
ENSG00000285925	8.931785636	3.827332102	4.925835142	0	1.000192381	0	5.894984293	0.33339746	4.02411494	0.019196351	1	AC007391.2	2	37339957	37343796	-	841	antisense	novel transcript, antisense to QPCT	-
ENSG00000225101	2.977261879	10.52516328	4.925835142	0	1.000192381	0	6.142753434	0.33339746	4.085987445	0.017401856	1	OR52K3P	11	4393783	4476361	+	2160	transcribed_unprocessed_pseudogene	olfactory receptor family 52 subfamily K member 3 pseudogene [Source:HGNC Symbol;Acc:HGNC:15224]	-
ENSG00000275236	0	3.827332102	14.77750543	0	0	0.999238595	6.201612509	0.333079532	4.098017666	0.029647566	1	AC009120.5	16	74289593	74291052	-	1460	lincRNA	novel transcript	-
ENSG00000153933	0.992420626	3.827332102	13.7923384	0	0	0.999238595	6.204030375	0.333079532	4.09848418	0.021804911	1	DGKE	17	56834099	56869567	+	10933	protein_coding	diacylglycerol kinase epsilon [Source:HGNC Symbol;Acc:HGNC:2852]	-
ENSG00000259775	5.954523757	3.827332102	8.866503255	1.032989831	0	0	6.216119705	0.344329944	4.100849043	0.015533232	1	AL138976.2	14	103331674	103332367	-	694	antisense	novel transcript, antisense to EIF5	-
ENSG00000204657	3.969682505	0.956833026	13.7923384	0	0	0.999238595	6.239617976	0.333079532	4.105806003	0.021487558	1	OR2H2	6	29585121	29590500	+	3276	protein_coding	olfactory receptor family 2 subfamily H member 2 [Source:HGNC Symbol;Acc:HGNC:8253]	-
ENSG00000237263	0.992420626	9.568330256	8.866503255	1.032989831	0	0	6.475751379	0.344329944	4.161747756	0.017018147	1	MAPK6P3	13	42068932	42071093	-	2162	processed_pseudogene	mitogen-activated protein kinase 6 pseudogene 3 [Source:HGNC Symbol;Acc:HGNC:18977]	-
ENSG00000271670	1.984841252	4.784165128	3.940668114	0	0	0	3.569891498	0	4.264001115	0.039100197	1	AC010998.2	10	120879256	120880667	-	625	antisense	novel transcript, antisense to WDR11	-
ENSG00000188176	0.992420626	1.913666051	7.881336227	0	0	0	3.595807635	0	4.273206408	0.044824052	1	SMTNL2	17	4583999	4608319	+	2470	protein_coding	smoothelin like 2 [Source:HGNC Symbol;Acc:HGNC:24764]	-
ENSG00000207988	4.962103131	1.913666051	3.940668114	0	0	0	3.605479099	0	4.276556868	0.038100668	1	MIR576	4	109488698	109488795	+	98	miRNA	microRNA 576 [Source:HGNC Symbol;Acc:HGNC:32832]	-
ENSG00000157884	0.992420626	0.956833026	8.866503255	0	0	0	3.605252302	0	4.276611663	0.04855372	1	CIB4	2	26581202	26641368	-	1049	protein_coding	calcium and integrin binding family member 4 [Source:HGNC Symbol;Acc:HGNC:33703]	-
ENSG00000255538	1.984841252	5.740998153	3.940668114	0	0	0	3.88883584	0	4.387703164	0.02954376	1	OR10V2P	11	59748811	59749574	+	764	unprocessed_pseudogene	olfactory receptor family 10 subfamily V member 2 pseudogene [Source:HGNC Symbol;Acc:HGNC:15137]	-
ENSG00000242531	0.992420626	4.784165128	5.91100217	0	0	0	3.895862641	0	4.389961665	0.032162551	1	AC083798.1	3	122416882	122417012	-	131	unprocessed_pseudogene	pseudogene containing WD repeat domains	-
ENSG00000258711	2.977261879	4.784165128	3.940668114	0	0	0	3.900698373	0	4.391573532	0.027931076	1	AL358334.2	14	50956259	50962002	-	4714	lincRNA	novel transcript	-
ENSG00000199906	1.984841252	2.870499077	6.896169199	0	0	0	3.917169843	0	4.396913405	0.029773502	1	RNU5B-2P	3	40498891	40499003	-	113	snRNA	RNA, U5B small nuclear 2, pseudogene [Source:HGNC Symbol;Acc:HGNC:34182]	-
ENSG00000203523	3.969682505	2.870499077	4.925835142	0	0	0	3.922005575	0	4.398457988	0.027509926	1	TAS2R2P	7	12491095	12492004	+	910	processed_pseudogene	taste 2 receptor member 2, pseudogene [Source:HGNC Symbol;Acc:HGNC:20615]	-
ENSG00000189023	1.984841252	1.913666051	7.881336227	0	0	0	3.92661451	0	4.399994153	0.031232926	1	MAGEB16	X	35798342	35803735	+	1986	protein_coding	MAGE family member B16 [Source:HGNC Symbol;Acc:HGNC:21188]	-
ENSG00000152208	2.977261879	1.913666051	6.896169199	0	0	0	3.929032376	0	4.400756007	0.029528202	1	GRID2	4	92303622	93810157	+	10951	protein_coding	glutamate ionotropic receptor delta type subunit 2 [Source:HGNC Symbol;Acc:HGNC:4576]	-
ENSG00000220305	2.977261879	1.913666051	6.896169199	0	0	0	3.929032376	0	4.400756007	0.029528202	1	HNRNPH1P1	6	159712801	159713985	-	1185	processed_pseudogene	heterogeneous nuclear ribonucleoprotein H1 pseudogene 1 [Source:HGNC Symbol;Acc:HGNC:48751]	-
ENSG00000206028	8.931785636	0	2.955501085	0	0	0	3.962428907	0	4.411988788	0.045446711	1	Z99774.1	22	26667693	26672654	-	2613	lincRNA	novel transcript	-
ENSG00000144285	11.90904751	6.697831179	5.91100217	0	1.000192381	0	8.172626955	0.33339746	4.495795146	0.00483558	1	SCN1A	2	165984641	166149214	-	16946	protein_coding	sodium voltage-gated channel alpha subunit 1 [Source:HGNC Symbol;Acc:HGNC:10585]	-
ENSG00000064300	3.969682505	7.654664205	0.985167028	0	0	0	4.203171246	0	4.500145682	0.025441414	1	NGFR	17	49495293	49515017	+	4150	protein_coding	nerve growth factor receptor [Source:HGNC Symbol;Acc:HGNC:7809]	-
ENSG00000250371	0	2.870499077	9.851670284	0	0	0	4.24072312	0	4.511557934	0.037134888	1	AC007370.2	4	12859101	12864961	-	2694	lincRNA	novel transcript	-
ENSG00000108825	4.962103131	1.913666051	5.91100217	0	0	0	4.262257118	0	4.5179531	0.021365313	1	PTGES3L-AARSD1	17	42950526	42980528	-	2383	protein_coding	PTGES3L-AARSD1 readthrough [Source:HGNC Symbol;Acc:HGNC:43946]	-
ENSG00000282142	2.977261879	0.956833026	8.866503255	0	0	0	4.266866053	0	4.519427538	0.025289312	1	AC245187.2	8	2517898	2529710	-	475	lincRNA	novel transcript	-
ENSG00000254409	0.992420626	9.568330256	2.955501085	0	0	0	4.505417322	0	4.601029199	0.020939453	1	AC087521.3	11	43921059	44001157	+	2397	sense_overlapping	novel transcript, sense overlapping C11orf96	-
ENSG00000244371	2.977261879	7.654664205	2.955501085	0	0	0	4.529142389	0	4.607888225	0.016834601	1	PFN1P8	1	146957117	146957659	-	543	processed_pseudogene	profilin 1 pseudogene 8 [Source:HGNC Symbol;Acc:HGNC:42986]	-
ENSG00000248515	0	6.697831179	6.896169199	0	0	0	4.531333459	0	4.608239531	0.028046313	1	AC024230.1	4	19455436	19909692	+	889	lincRNA	novel transcript	-
ENSG00000276916	0	4.784165128	9.851670284	0	0	0	4.878611804	0	4.714110864	0.022399888	1	AL442125.2	13	113511747	113514473	+	418	sense_intronic	novel transcript, sense intronic	-
ENSG00000228019	6.946944384	2.870499077	4.925835142	0	0	0	4.914426201	0	4.723470774	0.011586117	1	AC006480.1	7	67307605	67308356	-	378	unprocessed_pseudogene	ribosomal protein L29 (RPL29) pseudogene	-
ENSG00000277741	5.954523757	7.654664205	1.970334057	0	0	0	5.193174006	0	4.804678886	0.009820141	1	GOLGA6L17P	15	82519590	82526412	+	1551	transcribed_unprocessed_pseudogene	golgin A6 family-like 17, pseudogene [Source:HGNC Symbol;Acc:HGNC:49414]	-
ENSG00000223224	6.946944384	2.870499077	5.91100217	0	0	0	5.24281521	0	4.816768661	0.008744527	1	SNORD71	16	71758402	71758487	-	86	snoRNA	small nucleolar RNA, C/D box 71 [Source:HGNC Symbol;Acc:HGNC:32732]	-
ENSG00000233445	9.924206262	0.956833026	4.925835142	0	0	0	5.268958143	0	4.823265025	0.011219462	1	RPL17P11	2	233721522	233722065	-	544	processed_pseudogene	ribosomal protein L17 pseudogene 11 [Source:HGNC Symbol;Acc:HGNC:36509]	-
ENSG00000123500	3.969682505	5.740998153	6.896169199	0	0	0	5.535616619	0	4.896275344	0.006498221	1	COL10A1	6	116118923	116158747	-	3816	protein_coding	collagen type X alpha 1 chain [Source:HGNC Symbol;Acc:HGNC:2185]	-
ENSG00000224606	9.924206262	1.913666051	5.91100217	0	0	0	5.916291495	0	4.990670161	0.005767674	1	TGFA-IT1	2	70467385	70468495	-	436	sense_intronic	TGFA intronic transcript 1 [Source:HGNC Symbol;Acc:HGNC:41389]	-
